# Supplementary material for: Climatic backdrop for Pueblo cultural development in the southwestern United States
Source: Sci Rep. 2022 May 24;12:8723. doi: 10.1038/s41598-022-12220-6 (PMC9130131; doi:10.1038/s41598-022-12220-6)
Supplement: Supplementary file 2 — Supplementary Tables. [file 41598_2022_12220_MOESM2_ESM.xlsx]

## Sheet: Table S1 - HC-1 U-series data
Supplementary Table S1. Uranium-series data for stalagmite HC-1, Guadalupe Mountains, New Mexico
			Distance		238U		232Th		232Th/230Th		230Th/238U		δ234U		δ234U		Age (uncorrected)		Age (corrected)
			(mm)		(ppb)	E	(ppt)	E	(Activity)	E	(Activity)	E	(Measured)	E	(Initial)	E	(years B2K)	E	(years B2K)	E
			1		520.574	0.319737	3712.88	3.93532	2.1677	0.0456658	0.00505886	0.000106483	1972.21	2.97053	1972.57	2.97814	185.727	3.91645	63.4844	36.8692
			4.99		409.207	0.213247	218.195	4.48274	32.5364	0.914706	0.00567672	0.000108979	1970.39	2.96871	1970.81	2.97767	208.556	4.0123	76.1748	39.9946
			8.82		298.792	0.138545	119.821	5.32781	54.7234	2.80664	0.00718063	0.000183566	1972.21	2.97065	1972.81	2.98346	263.699	6.75303	107.485	47.8346
			13.99		280.711	0.327626	107.571	3.33614	66.1295	2.26205	0.00829195	0.00012005	1963.58	2.96193	1964.37	2.97563	305.444	4.43774	143.084	49.146
			18.48		265.193	0.110308	251.292	3.85997	33.846	0.758881	0.0104942	0.000171463	1960.22	2.95866	1961.19	2.98128	387.12	6.34605	174.834	64.048
			21.96		257.88	0.102354	178.648	3.41492	55.013	1.42529	0.0124702	0.000218137	1964.62	2.96324	1966.05	2.98449	459.45	8.06392	259.16	60.7134
			24.84		319.668	0.159518	1346.66	3.01195	10.5484	0.0754196	0.0145402	9.90093e-05	1978.46	2.97676	1979.96	3.01204	533.371	3.67813	268.173	79.591
			26.5		2507.56	27.375	3442.3	44.1003	206.93	7.42658	0.0172048	0.000606596	1977.15	13.0613	1980.45	13.0843	632.499	22.5276	589.893	30.8878
			28		1209.4	2.96027	638.701	52.6204	117.517	9.79404	0.0203074	0.000260226	1966.53	1.47543	1970.38	1.48844	749.556	9.63894	691.132	31.1232
			30.5		1012.82	2.60204	3084.02	67.4596	24.8921	0.710352	0.0248013	0.000458996	1953.66	1.9001	1958.17	1.92823	919.99	17.0948	816.539	54.5005
			32		2695.38	6.91009	4353.68	162.739	50.4861	1.95752	0.026683	0.000283286	1943.72	1.89436	1948.96	1.90397	993.396	10.6048	950.938	23.7689
			32.5		2955.24	39.7561	1044.41	23.9292	1271.76	46.472	0.0272213	0.000857062	1931.23	16.2276	1936.64	16.2743	1017.85	32.6694	990.54	35.2433
			33		2997.59	7.85402	1273.82	149.896	198.217	23.3988	0.0275614	0.000267978	1923.87	2.23848	1929.34	2.24693	1033.22	10.1156	1004.87	17.7181
			42.01		279.348	0.142396	266.272	4.21278	112.836	1.94278	0.0351929	0.00023971	1873.95	2.87249	1879.94	2.90148	1341.89	9.28412	1131.69	63.7874
			44		486.229	0.853525	1003.03	6.00304	53.5959	0.785704	0.0361768	0.000488281	1929.4	3.82165	1935.88	3.84526	1353.1	18.4406	1188.64	52.6376
			50.39		255.502	0.120023	325.208	4.31941	94.0338	1.35281	0.0391631	0.000217269	1864.56	2.86309	1871.19	2.89915	1499.03	8.49754	1256.78	73.1882
			54.62		269.312	0.108818	1169.71	4.02893	28.934	0.191793	0.0411204	0.000233477	1852.95	2.85153	1859.57	2.90522	1580.83	9.16765	1263.97	95.421
			59.2		281.09	0.154185	225.74	4.17611	154.053	2.99275	0.0404817	0.000241066	1848.34	2.84679	1855.42	2.87579	1558.68	9.46643	1356.42	61.4844
			63		272.226	0.149038	299.831	4.02822	116.203	1.70809	0.0418783	0.000250816	1839.85	2.83836	1847.1	2.87161	1617.62	9.88154	1392.91	68.1533
			68.08		300.81	0.168213	123.484	4.2964	315.647	11.0808	0.0423982	0.000199396	1838.74	2.83722	1846.41	2.88107	1638.47	7.92611	1475.2	82.1878
			80.27		283.883	0.14686	292.928	6.64199	135.973	3.2568	0.0459094	0.000355082	1768.03	2.76694	1776.03	2.83447	1820.74	14.2963	1601.01	110.851
			91.17		283.317	0.149004	198.605	4.18096	205.416	4.41694	0.047117	0.000207847	1806.83	2.80534	1815.24	2.83503	1842.92	8.39347	1645.75	59.8501
			102.68		275.812	0.153237	416.89	4.16455	102.067	1.16175	0.0504799	0.000276823	1783	2.78158	1791.81	2.82057	1992.48	11.1894	1747.06	74.4564
			113.17		276.214	0.12058	166.63	3.07419	266.955	5.16245	0.0526952	0.00030631	1780.81	2.77936	1790.31	2.83818	2082.25	12.3773	1886.87	98.4927
			125.36		267.971	0.12366	377.307	3.95681	121.1	1.37328	0.0557928	0.000242119	1773.73	2.77242	1783.59	2.81314	2211.32	9.92953	1964.15	74.8018
			137.47		289.537	0.161207	242.112	4.03522	213.769	3.66674	0.05849	0.000239374	1725.4	2.72391	1735.91	2.78815	2360.69	10.0339	2152.17	104.751
			148.46		269.059	0.150187	273.644	3.96647	188.249	2.81405	0.0626465	0.000231596	1692.76	2.69135	1703.91	2.73047	2561.01	9.90302	2326.96	70.9362
			155.48		283.504	0.157491	588.215	3.58985	96.152	0.75366	0.065277	0.000323106	1725.4	2.72391	1736.98	2.77056	2637.3	13.4498	2372.07	80.6457
			160.55		287.895	0.163209	640.331	5.00451	92.0356	0.914843	0.0669811	0.000413143	1712.66	2.71125	1724.55	2.7592	2719.7	17.168	2451.74	82.1535
			165.8		302.129	0.157363	480.005	3.4051	135.832	1.09918	0.0706124	0.000277398	1720.86	2.71933	1733.64	2.76209	2859.96	11.7186	2623.03	72.0014
			172.57		298.732	0.140979	482.259	3.52485	140.131	1.24081	0.0740218	0.000371622	1707.94	2.70648	1721.36	2.75129	3014.08	15.6044	2773.09	73.9226
			180.94		308.77	0.138471	604.772	3.43385	118.628	0.87982	0.076027	0.000364367	1715.99	2.71454	1729.81	2.76096	3087.37	15.2909	2841.54	75.269
			195.32		305.286	0.155126	2026.64	4.59249	37.0339	0.292092	0.0804443	0.000609098	1705.32	2.70388	1719.55	2.77283	3282.01	25.3757	2945.24	104.061
			211.06		302.71	0.180662	3335.89	5.68968	23.8944	0.142456	0.0861602	0.00049489	1711.67	2.71015	1726.84	2.7927	3509.9	20.734	3126.64	116.699
			Distance (mm) is the measured distance from the stalagmite top.
			E is the absolute uncertainty (2σ)
			Decay constants are from Cheng et al. (2013).
			Age corrections use the equation; 230Th/232Th-initial (atomic ratio) = 0.0006414 x 232Th(conc)-0.7525, rather than the bulk earth value.
			The 230Th/232Th-initial (atomic ratio) used to correct the ages has an estimated uncertainty of ± 30%.

## Sheet: Table S2 - HC1 time-series-data
Supplementary Table S2. COPRA-generated gray, carbon, and oxygen time-series from Stalagmite HC-1, Guadalupe Mountains, New Mexico
																																										40
				Table S2. Grayscale time-series (transmitted light through thin sections								Table S2. Carbon isotope time-series (proxy = δ13C (‰))								Table S2. Oxygen isotope time-series (proxy = δ18O (‰))								Table S2. Oxygen versus carbon isotope values (proxy = δ18O and δ13C (‰))									Table S2. Oxygen versus carbon isotope values (proxy = δ18O and δ13C (‰)), corrected for percent aragonite
						Data used in Figure 3								Data used in Figure 3								Data used in Figure 3									Data used in Figure 4A													Data used in Figure 4B
																													x-axis	y-axis #1	y-axis #2	y-axis #3	y-axis #4									x-axis	y-axis #1	y-axis #2	y-axis #3	y-axis #4
					366-19y	852-564y	3314-945y	AgeError	Depth				361-23y	849-589y	3318-971y	AgeError	Depth				360-21y	850-589y	3322-971y	AgeError	Depth					119-21y	360-120y	1257-589y	3302-1258y					uncorrected	uncorrected	fraction	corrected	corrected	119-21y	360-120y	1257-589y	3302-1258y
				Age (yr B2K)	gray	gray	gray	(year)	(mm)			Age (yr B2K)	δ13C	δ13C	δ13C	(years)	(mm)			Age (yr B2K)	δ18O	δ18O	δ18O	(years)	(mm)			Age (yr B2K)	δ18O	δ13C	δ13C	δ13C	δ13C				Age (yr B2K)	δ18O	δ13C	aragonite	δ13Ccor	δ18Ocor	δ13Ccor	δ13Ccor	δ13Ccor	δ13Ccor
				19.3675	69.535			39.0573	0.05			22.613	-3.342			37.2485	0.25			21.2409	-3.933			37.4011	0.25			21.2409	-3.933	-3.342							21.2409	-3.933	-3.342	0.577213	-4.32326	-4.15234	-4.32326
				19.8623	49.8955			38.8156	0.1			25.0241	-5.49			36.2246	0.5			23.6538	-4.4985			36.3337	0.5			23.6538	-4.4985	-5.49							23.6538	-4.4985	-5.49	0.271561	-5.95165	-4.60169	-5.95165
				20.357	86.6279			38.5761	0.15			27.4352	-5.969			35.2669	0.75			26.0666	-4.919			35.331	0.75			26.0666	-4.919	-5.969							26.0666	-4.919	-5.969	0.0442805	-6.04428	-4.93583	-6.04428
				20.8518	196.217			38.3389	0.2			29.8464	-5.936			34.3807	1			28.4795	-5.0195			34.3984	1			28.4795	-5.0195	-5.936							28.4795	-5.0195	-5.936	0	-5.936	-5.0195	-5.936
				21.3465	200.854			38.1041	0.25			32.2575	-6.358			33.5717	1.25			30.8923	-5.252			33.542	1.25			30.8923	-5.252	-6.358							30.8923	-5.252	-6.358	0	-6.358	-5.252	-6.358
				21.8413	137.312			37.8717	0.3			34.6686	-6.063			32.8457	1.5			33.3052	-4.9355			32.7676	1.5			33.3052	-4.9355	-6.063							33.3052	-4.9355	-6.063	0.0353622	-6.12312	-4.94894	-6.12312
				22.3361	195.452			37.6416	0.35			37.0798	-5.665			32.2082	1.75			35.718	-4.56			32.0813	1.75			35.718	-4.56	-5.665							35.718	-4.56	-5.665	0.23832	-6.07014	-4.65056	-6.07014
				22.8308	203.681			37.4141	0.4			39.4909	-6.197			31.6646	2			38.1309	-4.9695			31.4887	2			38.1309	-4.9695	-6.197							38.1309	-4.9695	-6.197	0.0169852	-6.22587	-4.97595	-6.22587
				23.3256	197.152			37.189	0.45			41.902	-6.335			31.2199	2.25			40.5437	-5.188			30.9952	2.25			40.5437	-5.188	-6.335							40.5437	-5.188	-6.335	0	-6.335	-5.188	-6.335
				23.8203	196.524			36.9665	0.5			44.3131	-6.334			30.8782	2.5			42.9566	-4.9465			30.6057	2.5			42.9566	-4.9465	-6.334							42.9566	-4.9465	-6.334	0.0294168	-6.38401	-4.95768	-6.38401
				24.3151	196.913			36.7466	0.55			46.7243	-6.082			30.6431	2.75			45.3694	-5.146			30.3242	2.75			45.3694	-5.146	-6.082							45.3694	-5.146	-6.082	0	-6.082	-5.146	-6.082
				24.8098	194.457			36.5293	0.6			49.1354	-5.497			30.517	3			47.7823	-4.9965			30.1536	3			47.7823	-4.9965	-5.497							47.7823	-4.9965	-5.497	0.00175	-5.49998	-4.99716	-5.49998
				25.3046	201.837			36.3148	0.65			51.5465	-5.98			30.5012	3.25			50.1951	-5.224			30.0959	3.25			50.1951	-5.224	-5.98							50.1951	-5.224	-5.98	0	-5.98	-5.224	-5.98
				25.7993	209.76			36.103	0.7			53.9577	-6.177			30.5959	3.5			52.608	-5.2815			30.1516	3.5			52.608	-5.2815	-6.177							52.608	-5.2815	-6.177	0	-6.177	-5.2815	-6.177
				26.2941	199.141			35.894	0.75			56.3688	-5.397			30.8001	3.75			55.0208	-4.809			30.3203	3.75			55.0208	-4.809	-5.397							55.0208	-4.809	-5.397	0.103735	-5.57335	-4.84842	-5.57335
				26.7888	196.62			35.6878	0.8			58.7799	-5.194			31.1117	4			57.4337	-4.9575			30.5999	4			57.4337	-4.9575	-5.194							57.4337	-4.9575	-5.194	0.0234713	-5.2339	-4.96642	-5.2339
				27.2836	200.418			35.4845	0.85			61.191	-5.707			31.5274	4.25			59.8465	-5.184			30.9876	4.25			59.8465	-5.184	-5.707							59.8465	-5.184	-5.707	0	-5.707	-5.184	-5.707
				27.7783	197.438			35.2842	0.9			63.6022	-4.914			32.0432	4.5			62.2594	-4.8325			31.4793	4.5			62.2594	-4.8325	-4.914							62.2594	-4.8325	-4.914	0.0910338	-5.06876	-4.86709	-5.06876
				28.2731	191.526			35.0868	0.95			66.0133	-6.09267			32.6544	4.75			64.6722	-5.25167			32.0702	4.75			64.6722	-5.25167	-6.09267							64.6722	-5.25167	-6.09267	0	-6.09267	-5.25167	-6.09267
				28.7678	192.198			34.8925	1			68.4381	-6.216			33.2895	5			67.0964	-5.3205			32.694	5			67.0964	-5.3205	-6.216							67.0964	-5.3205	-6.216	0	-6.216	-5.3205	-6.216
				29.2626	201.783			34.7013	1.05			71.1918	-5.996			32.442	5.25			69.793	-5.328			31.9602	5.25			69.793	-5.328	-5.996							69.793	-5.328	-5.996	0	-5.996	-5.328	-5.996
				29.7574	196.875			34.5132	1.1			73.9454	-6.01			31.7244	5.5			72.4895	-5.1125			31.3531	5.5			72.4895	-5.1125	-6.01							72.4895	-5.1125	-6.01	0	-6.01	-5.1125	-6.01
				30.2521	200.173			34.3284	1.15			76.6991	-6.539			31.1455	5.75			75.186	-5.448			30.88	5.75			75.186	-5.448	-6.539							75.186	-5.448	-6.539	0	-6.539	-5.448	-6.539
				30.7469	197.606			34.1467	1.2			79.4527	-6.641			30.7132	6			77.8825	-5.6275			30.5473	6			77.8825	-5.6275	-6.641							77.8825	-5.6275	-6.641	0	-6.641	-5.6275	-6.641
				31.2416	198.487			33.9684	1.25			82.2064	-6.66			30.4339	6.25			80.579	-5.734			30.3595	6.25			80.579	-5.734	-6.66							80.579	-5.734	-6.66	0	-6.66	-5.734	-6.66
				31.7364	167.949			33.7935	1.3			84.96	-6.85			30.3117	6.5			83.2755	-5.7975			30.3194	6.5			83.2755	-5.7975	-6.85							83.2755	-5.7975	-6.85	0	-6.85	-5.7975	-6.85
				32.2311	136.256			33.6219	1.35			87.7137	-6.811			30.3484	6.75			85.9721	-6.03			30.4275	6.75			85.9721	-6.03	-6.811							85.9721	-6.03	-6.811	0	-6.811	-6.03	-6.811
				32.7259	196.833			33.4538	1.4			90.4673	-6.832			30.5436	7			88.6686	-6.0435			30.6823	7			88.6686	-6.0435	-6.832							88.6686	-6.0435	-6.832	0	-6.832	-6.0435	-6.832
				33.2206	201.298			33.2892	1.45			93.221	-6.169			30.8943	7.25			91.3651	-5.765			31.0801	7.25			91.3651	-5.765	-6.169							91.3651	-5.765	-6.169	0	-6.169	-5.765	-6.169
				33.7154	188.01			33.1282	1.5			95.9746	-6.711			31.3952	7.5			94.0616	-5.8345			31.6155	7.5			94.0616	-5.8345	-6.711							94.0616	-5.8345	-6.711	0	-6.711	-5.8345	-6.711
				34.2101	188.121			32.9708	1.55			98.7283	-6.59			32.0392	7.75			96.7581	-5.725			32.2818	7.75			96.7581	-5.725	-6.59							96.7581	-5.725	-6.59	0	-6.59	-5.725	-6.59
				34.7049	179.442			32.817	1.6			101.482	-6.376			32.8181	8			99.4546	-5.5905			33.0709	8			99.4546	-5.5905	-6.376							99.4546	-5.5905	-6.376	0	-6.376	-5.5905	-6.376
				35.1996	181.887			32.667	1.65			104.236	-6.439			33.7223	8.25			102.151	-5.821			33.9744	8.25			102.151	-5.821	-6.439							102.151	-5.821	-6.439	0	-6.439	-5.821	-6.439
				35.6944	187.372			32.5207	1.7			106.989	-6.778			34.7422	8.5			104.848	-5.8035			34.9834	8.5			104.848	-5.8035	-6.778							104.848	-5.8035	-6.778	0	-6.778	-5.8035	-6.778
				36.1891	196.27			32.3783	1.75			109.743	-7.399			35.8678	8.75			107.544	-6.232			36.0889	8.75			107.544	-6.232	-7.399							107.544	-6.232	-7.399	0	-7.399	-6.232	-7.399
				36.6839	190.855			32.2397	1.8			111.984	-6.101			35.7145	9			109.834	-5.4955			35.9057	9			109.834	-5.4955	-6.101							109.834	-5.4955	-6.101	0	-6.101	-5.4955	-6.101
				37.1787	194.228			32.1051	1.85			114.026	-6.083			35.0961	9.25			111.965	-5.47			35.2556	9.25			111.965	-5.47	-6.083							111.965	-5.47	-6.083	0	-6.083	-5.47	-6.083
				37.6734	184.767			31.9744	1.9			116.068	-6.831			34.5466	9.5			114.096	-5.8755			34.6748	9.5			114.096	-5.8755	-6.831							114.096	-5.8755	-6.831	0	-6.831	-5.8755	-6.831
				38.1682	188.118			31.8478	1.95			118.11	-6.782			34.0696	9.75			116.227	-5.773			34.1669	9.75			116.227	-5.773	-6.782							116.227	-5.773	-6.782	0	-6.782	-5.773	-6.782
				38.6629	188.372			31.7252	2			120.152	-6.78			33.6681	10			118.358	-5.9635			33.7351	10			118.358	-5.9635	-6.78							118.358	-5.9635	-6.78	0	-6.78	-5.9635	-6.78
				39.1577	183.483			31.6068	2.05			122.194	-7.124			33.3447	10.25			120.489	-5.95			33.3825	10.25			120.489	-5.95		-7.124						120.489	-5.95	-7.124	0	-7.124	-5.95		-7.124
				39.6524	195.749			31.4925	2.1			124.236	-7.05743			33.1019	10.5			122.62	-6.20543			33.1115	10.5			122.62	-6.20543		-7.05743						122.62	-6.20543	-7.05743	0	-7.05743	-6.20543		-7.05743
				40.1472	193.5			31.3824	2.15			126.278	-7.077			32.9413	10.75			124.751	-5.875			32.9242	10.75			124.751	-5.875		-7.077						124.751	-5.875	-7.077	0	-7.077	-5.875		-7.077
				40.6419	202.619			31.2765	2.2			128.32	-7.25543			32.8642	11			126.882	-6.17343			32.8219	11			126.882	-6.17343		-7.25543						126.882	-6.17343	-7.25543	0	-7.25543	-6.17343		-7.25543
				41.1367	181.423			31.175	2.25			130.362	-6.743			32.8711	11.25			129.013	-5.796			32.8056	11.25			129.013	-5.796		-6.743						129.013	-5.796	-6.743	0	-6.743	-5.796		-6.743
				41.6314	187.572			31.0778	2.3			132.404	-6.5675			32.9621	11.5			131.144	-5.7545			32.8753	11.5			131.144	-5.7545		-6.5675						131.144	-5.7545	-6.5675	0	-6.5675	-5.7545		-6.5675
				42.1262	197.787			30.985	2.35			134.446	-7.167			33.1364	11.75			133.275	-6.001			33.0304	11.75			133.275	-6.001		-7.167						133.275	-6.001	-7.167	0	-7.167	-6.001		-7.167
				42.6209	198.867			30.8966	2.4			136.488	-7.1785			33.3927	12			135.406	-6.3575			33.2698	12			135.406	-6.3575		-7.1785						135.406	-6.3575	-7.1785	0	-7.1785	-6.3575		-7.1785
				43.1157	201.115			30.8126	2.45			138.53	-6.89			33.7291	12.25			137.537	-6.054			33.5917	12.25			137.537	-6.054		-6.89						137.537	-6.054	-6.89	0	-6.89	-6.054		-6.89
				43.6104	182.571			30.7332	2.5			140.572	-6.8085			34.1433	12.5			139.668	-6.0485			33.9937	12.5			139.668	-6.0485		-6.8085						139.668	-6.0485	-6.8085	0	-6.8085	-6.0485		-6.8085
				44.1052	198.932			30.6582	2.55			142.614	-7.365			34.6325	12.75			141.799	-6.242			34.4731	12.75			141.799	-6.242		-7.365						141.799	-6.242	-7.365	0	-7.365	-6.242		-7.365
				44.6	198.386			30.5879	2.6			144.656	-7.1515			35.1936	13			143.93	-6.0725			35.0266	13			143.93	-6.0725		-7.1515						143.93	-6.0725	-7.1515	0	-7.1515	-6.0725		-7.1515
				45.0947	198.69			30.5221	2.65			146.698	-7.264			35.8231	13.25			146.061	-6.119			35.6508	13.25			146.061	-6.119		-7.264						146.061	-6.119	-7.264	0	-7.264	-6.119		-7.264
				45.5895	186.124			30.461	2.7			148.74	-7.1655			36.5176	13.5			148.192	-6.1255			36.3421	13.5			148.192	-6.1255		-7.1655						148.192	-6.1255	-7.1655	0	-7.1655	-6.1255		-7.1655
				46.0842	197.558			30.4045	2.75			150.782	-7.417			37.2734	13.75			150.323	-6.141			37.0967	13.75			150.323	-6.141		-7.417						150.323	-6.141	-7.417	0	-7.417	-6.141		-7.417
				46.579	186.968			30.3526	2.8			152.847	-7.5385			38.0166	14			152.471	-6.3935			37.8441	14			152.471	-6.3935		-7.5385						152.471	-6.3935	-7.5385	0	-7.5385	-6.3935		-7.5385
				47.0737	164.971			30.3055	2.85			155.466	-7.747			37.1477	14.25			155.018	-6.437			37.0645	14.25			155.018	-6.437		-7.747						155.018	-6.437	-7.747	0	-7.747	-6.437		-7.747
				47.5685	156.216			30.2631	2.9			158.084	-7.4445			36.3751	14.5			157.566	-6.3055			36.3783	14.5			157.566	-6.3055		-7.4445						157.566	-6.3055	-7.4445	0	-7.4445	-6.3055		-7.4445
				48.0632	172.991			30.2255	2.95			160.703	-7.343			35.7049	14.75			160.114	-6.045			35.7909	14.75			160.114	-6.045		-7.343						160.114	-6.045	-7.343	0	-7.343	-6.045		-7.343
				48.558	177.548			30.1926	3			163.322	-7.4145			35.1431	15			162.661	-6.0675			35.3072	15			162.661	-6.0675		-7.4145						162.661	-6.0675	-7.4145	0	-7.4145	-6.0675		-7.4145
				49.0527	192.091			30.1644	3.05			165.94	-7.634			34.6948	15.25			165.209	-6.33			34.9316	15.25			165.209	-6.33		-7.634						165.209	-6.33	-7.634	0	-7.634	-6.33		-7.634
				49.5475	190.423			30.1411	3.1			168.559	-7.6665			34.3646	15.5			167.757	-6.3175			34.6675	15.5			167.757	-6.3175		-7.6665						167.757	-6.3175	-7.6665	0	-7.6665	-6.3175		-7.6665
				50.0422	198.696			30.1226	3.15			171.177	-7.808			34.1557	15.75			170.304	-6.339			34.5175	15.75			170.304	-6.339		-7.808						170.304	-6.339	-7.808	0	-7.808	-6.339		-7.808
				50.537	192.051			30.1088	3.2			173.796	-7.6175			34.0706	16			172.852	-6.3195			34.4831	16			172.852	-6.3195		-7.6175						172.852	-6.3195	-7.6175	0	-7.6175	-6.3195		-7.6175
				51.0317	195.013			30.0999	3.25			176.415	-7.341			34.1101	16.25			175.399	-6.046			34.5646	16.25			175.399	-6.046		-7.341						175.399	-6.046	-7.341	0	-7.341	-6.046		-7.341
				51.5265	202.529			30.0958	3.3			179.033	-7.5595			34.2737	16.5			177.947	-6.3395			34.7613	16.5			177.947	-6.3395		-7.5595						177.947	-6.3395	-7.5595	0	-7.5595	-6.3395		-7.5595
				52.0213	207.111			30.0966	3.35			181.652	-7.61			34.5598	16.75			180.495	-6.261			35.0711	16.75			180.495	-6.261		-7.61						180.495	-6.261	-7.61	0	-7.61	-6.261		-7.61
				52.516	203.721			30.1021	3.4			184.27	-7.1115			34.9653	17			183.042	-5.8605			35.4912	17			183.042	-5.8605		-7.1115						183.042	-5.8605	-7.1115	0	-7.1115	-5.8605		-7.1115
				53.0108	203.861			30.1125	3.45			186.889	-7.735			35.486	17.25			185.59	-6.469			36.0176	17.25			185.59	-6.469		-7.735						185.59	-6.469	-7.735	0	-7.735	-6.469		-7.735
				53.5055	208.883			30.1277	3.5			189.508	-7.9205			36.1171	17.5			188.138	-6.6195			36.6458	17.5			188.138	-6.6195		-7.9205						188.138	-6.6195	-7.9205	0	-7.9205	-6.6195		-7.9205
				54.0003	209.062			30.1477	3.55			192.126	-8.122			36.8529	17.75			190.685	-6.558			37.3706	17.75			190.685	-6.558		-8.122						190.685	-6.558	-8.122	0	-8.122	-6.558		-8.122
				54.495	212.95			30.1725	3.6			194.745	-8.1545			37.6872	18			193.233	-6.5315			38.1866	18			193.233	-6.5315		-8.1545						193.233	-6.5315	-8.1545	0	-8.1545	-6.5315		-8.1545
				54.9898	210.572			30.202	3.65			197.363	-7.632			38.6136	18.25			195.781	-6.079			39.088	18.25			195.781	-6.079		-7.632						195.781	-6.079	-7.632	0	-7.632	-6.079		-7.632
				55.4845	210.406			30.2364	3.7			200.104	-7.8135			39.4397	18.5			198.484	-6.2905			39.8795	18.5			198.484	-6.2905		-7.8135						198.484	-6.2905	-7.8135	0	-7.8135	-6.2905		-7.8135
				55.9793	212.608			30.2755	3.75			204.254	-8.043			38.2779	18.75			202.976	-6.327			38.6443	18.75			202.976	-6.327		-8.043						202.976	-6.327	-8.043	0	-8.043	-6.327		-8.043
				56.474	211.332			30.3193	3.8			208.403	-8.03243			37.3413	19			207.468	-6.47243			37.6444	19			207.468	-6.47243		-8.03243						207.468	-6.47243	-8.03243	0	-8.03243	-6.47243		-8.03243
				56.9688	209.935			30.3679	3.85			212.552	-8.032			36.647	19.25			211.96	-6.525			36.899	19.25			211.96	-6.525		-8.032						211.96	-6.525	-8.032	0	-8.032	-6.525		-8.032
				57.4635	210.764			30.4211	3.9			216.702	-7.908			36.2091	19.5			216.452	-6.221			36.4236	19.5			216.452	-6.221		-7.908						216.452	-6.221	-7.908	0	-7.908	-6.221		-7.908
				57.9583	202.956			30.479	3.95			220.851	-7.809			36.0369	19.75			220.944	-6.144			36.229	19.75			220.944	-6.144		-7.809						220.944	-6.144	-7.809	0	-7.809	-6.144		-7.809
				58.453	95.4909			30.5416	4			225	-7.91443			36.1341	20			225.436	-6.58743			36.3195	20			225.436	-6.58743		-7.91443						225.436	-6.58743	-7.91443	0	-7.91443	-6.58743		-7.91443
				58.9478	59.6247			30.6088	4.05			229.149	-7.71483			36.4987	20.25			229.928	-6.17433			36.6932	20.25			229.928	-6.17433		-7.71483						229.928	-6.17433	-7.71483	0	-7.71483	-6.17433		-7.71483
				59.4426	185.584			30.6805	4.1			233.298	-8.07375			37.1227	20.5			234.42	-6.37375			37.3414	20.5			234.42	-6.37375		-8.07375						234.42	-6.37375	-8.07375	0	-8.07375	-6.37375		-8.07375
				59.9373	195.422			30.7568	4.15			237.448	-8.19383			37.9934	20.75			238.912	-6.40033			38.2503	20.75			238.912	-6.40033		-8.19383						238.912	-6.40033	-8.19383	0	-8.19383	-6.40033		-8.19383
				60.4321	171.466			30.8376	4.2			241.597	-8.10575			39.0942	21			243.404	-6.25575			39.4018	21			243.404	-6.25575		-8.10575						243.404	-6.25575	-8.10575	0	-8.10575	-6.25575		-8.10575
				60.9268	172.516			30.923	4.25			245.746	-8.18583			40.4065	21.25			247.896	-6.66433			40.7754	21.25			247.896	-6.66433		-8.18583						247.896	-6.66433	-8.18583	0	-8.18583	-6.66433		-8.18583
				61.4216	185.2			31.0127	4.3			249.896	-8.04275			41.9103	21.5			252.388	-6.30175			42.3494	21.5			252.388	-6.30175		-8.04275						252.388	-6.30175	-8.04275	0	-8.04275	-6.30175		-8.04275
				61.9163	155.958			31.1069	4.35			254.045	-7.69083			43.5858	21.75			256.88	-5.96533			44.1024	21.75			256.88	-5.96533		-7.69083						256.88	-5.96533	-7.69083	0	-7.69083	-5.96533		-7.69083
				62.4111	176.025			31.2054	4.4			258.194	-7.82075			45.414	22			261.372	-6.11075			46.014	22			261.372	-6.11075		-7.82075						261.372	-6.11075	-7.82075	0	-7.82075	-6.11075		-7.82075
				62.9058	159.172			31.3082	4.45			264.22	-7.86883			44.0702	22.25			267.194	-6.36433			44.6867	22.25			267.194	-6.36433		-7.86883						267.194	-6.36433	-7.86883	0	-7.86883	-6.36433		-7.86883
				63.4006	177.876			31.4154	4.5			270.246	-7.96775			43.1633	22.5			273.016	-6.20375			43.7901	22.5			273.016	-6.20375		-7.96775						273.016	-6.20375	-7.96775	0	-7.96775	-6.20375		-7.96775
				63.8953	206.602			31.5267	4.55			276.272	-8.06783			42.7211	22.75			278.838	-6.28133			43.3511	22.75			278.838	-6.28133		-8.06783						278.838	-6.28133	-8.06783	0	-8.06783	-6.28133		-8.06783
				64.3901	210.076			31.6423	4.6			282.298	-8.28575			42.7579	23			284.66	-6.55175			43.3834	23			284.66	-6.55175		-8.28575						284.66	-6.55175	-8.28575	0	-8.28575	-6.55175		-8.28575
				64.8848	213.462			31.762	4.65			288.324	-8.07083			43.2727	23.25			290.482	-6.38233			43.886	23.25			290.482	-6.38233		-8.07083						290.482	-6.38233	-8.07083	0	-8.07083	-6.38233		-8.07083
				65.3796	129.484			31.8858	4.7			294.35	-8.43075			44.2486	23.5			296.304	-6.47775			44.8432	23.5			296.304	-6.47775		-8.43075						296.304	-6.47775	-8.43075	0	-8.43075	-6.47775		-8.43075
				65.8743	113.488			32.0137	4.75			300.376	-8.59683			45.6562	23.75			302.126	-6.79133			46.2267	23.75			302.126	-6.79133		-8.59683						302.126	-6.79133	-8.59683	0	-8.59683	-6.79133		-8.59683
				66.3691	209.398			32.1456	4.8			306.402	-8.48075			47.457	24			307.947	-6.60775			47.9996	24			307.947	-6.60775		-8.48075						307.947	-6.60775	-8.48075	0	-8.48075	-6.60775		-8.48075
				66.8639	211.316			32.2814	4.85			312.428	-8.30783			49.6082	24.25			313.769	-6.48633			50.1207	24.25			313.769	-6.48633		-8.30783						313.769	-6.48633	-8.30783	0	-8.30783	-6.48633		-8.30783
				67.3586	168.779			32.4212	4.9			318.454	-8.55575			52.0664	24.5			319.591	-6.73275			52.5478	24.5			319.591	-6.73275		-8.55575						319.591	-6.73275	-8.55575	0	-8.55575	-6.73275		-8.55575
				67.8534	202.295			32.5648	4.95			324.48	-8.63583			54.7904	24.75			325.413	-6.77433			55.2406	24.75			325.413	-6.77433		-8.63583						325.413	-6.77433	-8.63583	0	-8.63583	-6.77433		-8.63583
				68.3529	167.12			32.6463	5			330.506	-8.79975			57.7424	25			331.235	-6.83975			58.1622	25			331.235	-6.83975		-8.79975						331.235	-6.83975	-8.79975	0	-8.79975	-6.83975		-8.79975
				68.8717	172.573			32.4685	5.05			336.532	-8.76683			60.8895	25.25			337.057	-6.79533			61.2798	25.25			337.057	-6.79533		-8.76683						337.057	-6.79533	-8.76683	0	-8.76683	-6.79533		-8.76683
				69.3905	168.758			32.2952	5.1			342.558	-8.81675			64.2028	25.5			342.879	-6.90875			64.5652	25.5			342.879	-6.90875		-8.81675						342.879	-6.90875	-8.81675	0	-8.81675	-6.90875		-8.81675
				69.9093	176.431			32.1263	5.15			348.584	-8.77283			67.6579	25.75			348.701	-6.75633			67.9939	25.75			348.701	-6.75633		-8.77283						348.701	-6.75633	-8.77283	0	-8.77283	-6.75633		-8.77283
				70.428	177.827			31.9619	5.2			354.61	-8.72875			71.2343	26			354.523	-6.72075			71.5453	26			354.523	-6.72075		-8.72875						354.523	-6.72075	-8.72875	0	-8.72875	-6.72075		-8.72875
				70.9468	170.994			31.8022	5.25			360.635	-7.5095			74.9145	26.25			360.345	-6.0745			75.2022	26.25			360.345	-6.0745		-7.5095						360.345	-6.0745	-7.5095	0	-7.5095	-6.0745		-7.5095
				71.4656	179.904			31.6471	5.3			588.982		-5.0682		31.2359	27			588.965		-4.632		30.3301	27			588.965	-4.632			-5.0682					588.965	-4.632	-5.0682	0.199404	-5.40719	-4.70777			-5.40719
				71.9844	169.543			31.4968	5.35			639.919		-3.1732		22.3709	27.5			639.123		-4.104		21.588	27.5			639.123	-4.104			-3.1732					639.123	-4.104	-3.1732	0.484788	-3.99734	-4.28822			-3.99734
				72.5032	170.988			31.3512	5.4			690.856		-4.9792		30.0109	28			689.281		-4.902		29.9514	28			689.281	-4.902			-4.9792					689.281	-4.902	-4.9792	0.053469	-5.0701	-4.92232			-5.0701
				73.0219	169.673			31.2106	5.45			707.832		-5.6162		26.4848	28.5			706.616		-5.214		26.1538	28.5			706.616	-5.214			-5.6162					706.616	-5.214	-5.6162	0	-5.6162	-5.214			-5.6162
				73.5407	164.432			31.0749	5.5			724.808		-3.9232		25.3037	29			723.951		-4.624		24.6833	29			723.951	-4.624			-3.9232					723.951	-4.624	-3.9232	0.203728	-4.26954	-4.70142			-4.26954
				74.0595	162.161			30.9443	5.55			741.783		-1.6925		26.7796	29.5			741.286		-3.8455		25.9386	29.5			741.286	-3.8455			-1.6925					741.286	-3.8455	-1.6925	0.624507	-2.75416	-4.08281			-2.75416
				74.5783	159.052			30.8187	5.6			758.759		-4.40383		30.5295	30			758.621		-4.82933		29.5747	30			758.621	-4.82933			-4.40383					758.621	-4.82933	-4.40383	0.0927453	-4.5615	-4.86458			-4.5615
				75.0971	165.178			30.6983	5.65			775.735		-4.69675		35.8467	30.5			775.956		-4.58175		34.8543	30.5			775.956	-4.58175			-4.69675					775.956	-4.58175	-4.69675	0.226564	-5.08191	-4.66784			-5.08191
				75.6158	164.353			30.583	5.7			792.711		-4.33283		42.1422	31			793.291		-4.59133		41.1495	31			793.291	-4.59133			-4.33283					793.291	-4.59133	-4.33283	0.221384	-4.70919	-4.67546			-4.70919
				76.1346	164.359			30.473	5.75			820.946		-7.9445		36.1078	31.5			821.877		-6.5035		35.106	31.5			821.877	-6.5035			-7.9445					821.877	-6.5035	-7.9445	0	-7.9445	-6.5035			-7.9445
				76.6534	163.772			30.3684	5.8			849.182		-1.95383		41.0025	32			850.463		-4.23033		39.8907	32			850.463	-4.23033			-1.95383					850.463	-4.23033	-1.95383	0.416505	-2.66189	-4.38861			-2.66189
				77.1722	167.205			30.2691	5.85			971.102			-0.01875	26.6267	32.5			971.401			-3.65575	26.322	32.5			971.401	-3.65575			-0.01875					971.401	-3.65575	-0.01875	0.727067	-1.25476	-3.93204			-1.25476
				77.691	168.578			30.1752	5.9			1009.71			-2.1462	17.1946	33			1008.65			-3.691	16.5052	33			1008.65	-3.691			-2.1462					1008.65	-3.691	-2.1462	0.708014	-3.34982	-3.96005			-3.34982
				78.2097	175.738			30.0868	5.95			1015.71			-1.44175	16.6043	33.5			1014.82			-3.60775	15.8864	33.5			1014.82	-3.60775			-1.44175					1014.82	-3.60775	-1.44175	0.753011	-2.72187	-3.89389			-2.72187
				78.7285	176.451			30.004	6			1021.72			-2.44383	16.5707	34			1020.98			-3.82933	15.8487	34			1020.98	-3.82933			-2.44383					1020.98	-3.82933	-2.44383	0.633245	-3.52035	-4.06997			-3.52035
				79.2473	176.403			29.9267	6.05			1027.73			-4.41075	17.0971	34.5			1027.15			-4.78375	16.3963	34.5			1027.15	-4.78375			-4.41075					1027.15	-4.78375	-4.41075	0.117383	-4.6103	-4.82836			-4.6103
				79.7661	177.014			29.855	6.1			1030.73			-3.30583	17.5567	34.75			1030.23			-4.07033	16.8742	34.75			1030.23	-4.07033			-3.30583					1030.23	-4.07033	-3.30583	0.502985	-4.16091	-4.26147			-4.16091
				80.2849	182.508			29.789	6.15			1033.74			-1.2145	18.1349	35			1033.31			-3.1485	17.4742	35			1033.31	-3.1485			-1.2145					1033.31	-3.1485	-1.2145	1.00124	-2.9166	-3.52897			-2.9166
				80.8036	181.326			29.7287	6.2			1036.74			-4.55783	18.8207	35.25			1036.4			-4.87133	18.1844	35.25			1036.4	-4.87133			-4.55783					1036.4	-4.87133	-4.55783	0.0700443	-4.67691	-4.89795			-4.67691
				81.3224	188.664			29.6741	6.25			1039.75			-4.47875	19.6029	35.5			1039.48			-4.74375	18.9924	35.5			1039.48	-4.74375			-4.47875					1039.48	-4.74375	-4.47875	0.139003	-4.71506	-4.79657			-4.71506
				81.8412	170.916			29.6253	6.3			1042.75			-5.23383	20.4704	35.75			1042.56			-4.72833	19.8862	35.75			1042.56	-4.72833			-5.23383					1042.56	-4.72833	-5.23383	0.147336	-5.4843	-4.78432			-5.4843
				82.36	176.341			29.5822	6.35			1045.75			-3.8935	21.4128	36			1045.64			-4.4785	20.8548	36			1045.64	-4.4785			-3.8935					1045.64	-4.4785	-3.8935	0.282371	-4.37353	-4.5858			-4.37353
				82.8788	182.518			29.545	6.4			1048.76			-5.33083	22.4208	36.25			1048.73			-5.15433	21.8883	36.25			1048.73	-5.15433			-5.33083					1048.73	-5.15433	-5.33083	0	-5.33083	-5.15433			-5.33083
				83.3976	177.949			29.5136	6.45			1051.76			-5.86975	23.4858	36.5			1051.81			-5.15875	22.9779	36.5			1051.81	-5.15875			-5.86975					1051.81	-5.15875	-5.86975	0	-5.86975	-5.15875			-5.86975
				83.9163	191.127			29.488	6.5			1054.77			-2.4805	24.6005	36.75			1054.89			-3.8715	24.1161	36.75			1054.89	-3.8715			-2.4805					1054.89	-3.8715	-2.4805	0.610454	-3.51827	-4.10347			-3.51827
				84.4351	176.41			29.4683	6.55			1057.77			-5.10175	25.7584	37			1057.97			-4.81075	25.2963	37			1057.97	-4.81075			-5.10175					1057.97	-4.81075	-5.10175	0.10279	-5.27649	-4.84981			-5.27649
				84.9539	158.174			29.4545	6.6			1060.77			-6.08583	26.954	37.25			1061.06			-5.39733	26.5128	37.25			1061.06	-5.39733			-6.08583					1061.06	-5.39733	-6.08583	0	-6.08583	-5.39733			-6.08583
				85.4727	172.422			29.4466	6.65			1063.78			-5.81675	28.1824	37.5			1064.14			-5.09175	27.7609	37.5			1064.14	-5.09175			-5.81675					1064.14	-5.09175	-5.81675	0	-5.81675	-5.09175			-5.81675
				85.9915	185.642			29.4446	6.7			1066.78			-5.80783	29.4395	37.75			1067.22			-4.96033	29.0366	37.75			1067.22	-4.96033			-5.80783					1067.22	-4.96033	-5.80783	0.0219398	-5.84513	-4.96867			-5.84513
				86.5102	167.099			29.4485	6.75			1069.79			-6.71875	30.7219	38			1070.3			-5.75975	30.3362	38			1070.3	-5.75975			-6.71875					1070.3	-5.75975	-6.71875	0	-6.71875	-5.75975			-6.71875
				87.029	179.492			29.4583	6.8			1072.79			-5.1735	32.0264	38.25			1073.39			-4.9225	31.657	38.25			1073.39	-4.9225			-5.1735					1073.39	-4.9225	-5.1735	0.0423887	-5.24556	-4.93861			-5.24556
				87.5478	168.421			29.4739	6.85			1075.79			-4.1045	33.3506	38.5			1076.47			-4.3265	32.9963	38.5			1076.47	-4.3265			-4.1045					1076.47	-4.3265	-4.1045	0.364527	-4.7242	-4.46502			-4.7242
				88.0666	166.405			29.4955	6.9			1078.8			-5.94783	34.692	38.75			1079.55			-4.99933	34.352	38.75			1079.55	-4.99933			-5.94783					1079.55	-4.99933	-5.94783	0.000333333	-5.9484	-4.99946			-5.9484
				88.5854	164.071			29.5229	6.95			1081.8			-6.26975	36.0489	39			1082.63			-5.18675	35.7223	39			1082.63	-5.18675			-6.26975					1082.63	-5.18675	-6.26975	0	-6.26975	-5.18675			-6.26975
				89.1041	159.706			29.5561	7			1084.81			-6.39883	37.4195	39.25			1085.72			-5.54933	37.1054	39.25			1085.72	-5.54933			-6.39883					1085.72	-5.54933	-6.39883	0	-6.39883	-5.54933			-6.39883
				89.6229	158.312			29.5952	7.05			1087.81			-6.23875	38.8024	39.5			1088.8			-5.34675	38.5001	39.5			1088.8	-5.34675			-6.23875					1088.8	-5.34675	-6.23875	0	-6.23875	-5.34675			-6.23875
				90.1417	160.035			29.6401	7.1			1090.81			-5.6235	40.1963	39.75			1091.88			-4.8925	39.905	39.75			1091.88	-4.8925			-5.6235					1091.88	-4.8925	-5.6235	0.0586038	-5.72313	-4.91477			-5.72313
				90.6605	148.478			29.6907	7.15			1093.82			-6.56975	41.6001	40			1094.96			-5.46175	41.3193	40			1094.96	-5.46175			-6.56975					1094.96	-5.46175	-6.56975	0	-6.56975	-5.46175			-6.56975
				91.1793	165.097			29.7471	7.2			1096.82			-6.89683	43.0128	40.25			1098.05			-5.39233	42.7418	40.25			1098.05	-5.39233			-6.89683					1098.05	-5.39233	-6.89683	0	-6.89683	-5.39233			-6.89683
				91.698	168.257			29.8093	7.25			1099.82			-6.91975	44.4336	40.5			1101.13			-5.54375	44.1719	40.5			1101.13	-5.54375			-6.91975					1101.13	-5.54375	-6.91975	0	-6.91975	-5.54375			-6.91975
				92.2168	149.014			29.8771	7.3			1102.83			-6.7805	45.8617	40.75			1104.21			-5.1325	45.6088	40.75			1104.21	-5.1325			-6.7805					1104.21	-5.1325	-6.7805	0	-6.7805	-5.1325			-6.7805
				92.7356	160.322			29.9505	7.35			1105.83			-7.27975	47.2965	41			1107.29			-5.68575	47.052	41			1107.29	-5.68575			-7.27975					1107.29	-5.68575	-7.27975	0	-7.27975	-5.68575			-7.27975
				93.2544	154.605			30.0296	7.4			1108.84			-7.48983	48.7373	41.25			1110.38			-5.79033	48.5007	41.25			1110.38	-5.79033			-7.48983					1110.38	-5.79033	-7.48983	0	-7.48983	-5.79033			-7.48983
				93.7732	152.399			30.1142	7.45			1111.84			-7.62275	50.1838	41.5			1113.46			-5.87075	49.9547	41.5			1113.46	-5.87075			-7.62275					1113.46	-5.87075	-7.62275	0	-7.62275	-5.87075			-7.62275
				94.2919	132.657			30.2043	7.5			1114.84			-7.81483	51.6353	41.75			1116.54			-5.78133	51.4133	41.75			1116.54	-5.78133			-7.81483					1116.54	-5.78133	-7.81483	0	-7.81483	-5.78133			-7.81483
				94.8107	161.006			30.2999	7.55			1117.85			-7.40775	53.0914	42			1119.62			-5.57175	52.8763	42			1119.62	-5.57175			-7.40775					1119.62	-5.57175	-7.40775	0	-7.40775	-5.57175			-7.40775
				95.3295	156.774			30.4009	7.6			1120.84			-7.23083	52.1059	42.25			1122.54			-5.30033	51.9182	42.25			1122.54	-5.30033			-7.23083					1122.54	-5.30033	-7.23083	0	-7.23083	-5.30033			-7.23083
				95.8483	154.149			30.5072	7.65			1123.83			-6.85775	51.0606	42.5			1125.44			-5.13175	50.9005	42.5			1125.44	-5.13175			-6.85775					1125.44	-5.13175	-6.85775	0	-6.85775	-5.13175			-6.85775
				96.3671	138.938			30.6189	7.7			1126.82			-7.19083	50.0609	42.75			1128.35			-5.23633	49.9277	42.75			1128.35	-5.23633			-7.19083					1128.35	-5.23633	-7.19083	0	-7.19083	-5.23633			-7.19083
				96.8858	149.073			30.7358	7.75			1129.81			-7.50775	49.1094	43			1131.26			-5.72075	49.0023	43			1131.26	-5.72075			-7.50775					1131.26	-5.72075	-7.50775	0	-7.50775	-5.72075			-7.50775
				97.4046	170.488			30.8579	7.8			1132.8			-7.22283	48.2091	43.25			1134.17			-5.36433	48.1271	43.25			1134.17	-5.36433			-7.22283					1134.17	-5.36433	-7.22283	0	-7.22283	-5.36433			-7.22283
				97.9234	199.904			30.985	7.85			1135.79			-7.50675	47.3629	43.5			1137.07			-5.81875	47.3049	43.5			1137.07	-5.81875			-7.50675					1137.07	-5.81875	-7.50675	0	-7.50675	-5.81875			-7.50675
				98.4422	206.272			31.1173	7.9			1138.78			-7.56683	46.5738	43.75			1139.98			-5.93433	46.5384	43.75			1139.98	-5.93433			-7.56683					1139.98	-5.93433	-7.56683	0	-7.56683	-5.93433			-7.56683
				98.961	208.221			31.2545	7.95			1141.77			-7.37975	45.8447	44			1142.89			-5.56375	45.8305	44			1142.89	-5.56375			-7.37975					1142.89	-5.56375	-7.37975	0	-7.37975	-5.56375			-7.37975
				99.4797	204.965			31.3967	8			1144.75			-7.4886	45.1784	44.25			1145.79			-5.4878	45.184	44.25			1145.79	-5.4878			-7.4886					1145.79	-5.4878	-7.4886	0	-7.4886	-5.4878			-7.4886
				99.9985	203.746			31.5438	8.05			1147.74			-7.79375	44.5779	44.5			1148.7			-5.83075	44.6015	44.5			1148.7	-5.83075			-7.79375					1148.7	-5.83075	-7.79375	0	-7.79375	-5.83075			-7.79375
				100.517	193.86			31.6956	8.1			1150.73			-7.0056	44.0457	44.75			1151.61			-5.3618	44.0855	44.75			1151.61	-5.3618			-7.0056					1151.61	-5.3618	-7.0056	0	-7.0056	-5.3618			-7.0056
				101.036	161.678			31.8522	8.15			1153.72			-5.57675	43.5845	45			1154.51			-4.90275	43.6385	45			1154.51	-4.90275			-5.57675					1154.51	-4.90275	-5.57675	0.048625	-5.65941	-4.92123			-5.65941
				101.555	127.884			32.0134	8.2			1156.71			-5.3405	43.1965	45.25			1157.42			-4.6705	43.2624	45.25			1157.42	-4.6705			-5.3405					1157.42	-4.6705	-5.3405	0.16475	-5.62057	-4.73311			-5.62057
				102.074	140.702			32.1792	8.25			1159.7			-6.39256	42.8836	45.5			1160.33			-5.07967	42.9593	45.5			1160.33	-5.07967			-6.39256					1160.33	-5.07967	-6.39256	0	-6.39256	-5.07967			-6.39256
				102.592	134.618			32.3495	8.3			1162.69			-6.9396	42.6475	45.75			1163.24			-5.4138	42.7307	45.75			1163.24	-5.4138			-6.9396					1163.24	-5.4138	-6.9396	0	-6.9396	-5.4138			-6.9396
				103.111	101.308			32.5243	8.35			1165.68			-6.92356	42.4896	46			1166.14			-5.57067	42.5777	46			1166.14	-5.57067			-6.92356					1166.14	-5.57067	-6.92356	0	-6.92356	-5.57067			-6.92356
				103.63	161.352			32.7034	8.4			1168.67			-6.0575	42.4106	46.25			1169.05			-5.2655	42.5011	46.25			1169.05	-5.2655			-6.0575					1169.05	-5.2655	-6.0575	0	-6.0575	-5.2655			-6.0575
				104.149	159.564			32.8869	8.45			1171.66			-6.37056	42.411	46.5			1171.96			-5.42667	42.5015	46.5			1171.96	-5.42667			-6.37056					1171.96	-5.42667	-6.37056	0	-6.37056	-5.42667			-6.37056
				104.668	163.056			33.0745	8.5			1174.65			-6.8236	42.4908	46.75			1174.86			-5.6578	42.5787	46.75			1174.86	-5.6578			-6.8236					1174.86	-5.6578	-6.8236	0	-6.8236	-5.6578			-6.8236
				105.186	155.22			33.2664	8.55			1177.64			-6.59156	42.6496	47			1177.77			-5.47367	42.7324	47			1177.77	-5.47367			-6.59156					1177.77	-5.47367	-6.59156	0	-6.59156	-5.47367			-6.59156
				105.705	182.073			33.4623	8.6			1180.63			-6.9016	42.8865	47.25			1180.68			-5.7878	42.9618	47.25			1180.68	-5.7878			-6.9016					1180.68	-5.7878	-6.9016	0	-6.9016	-5.7878			-6.9016
				106.224	206.732			33.6622	8.65			1183.62			-7.38856	43.2002	47.5			1183.59			-6.09667	43.2656	47.5			1183.59	-6.09667			-7.38856					1183.59	-6.09667	-7.38856	0	-7.38856	-6.09667			-7.38856
				106.743	205.69			33.8661	8.7			1186.61			-7.2966	43.5891	47.75			1186.49			-5.9358	43.6423	47.75			1186.49	-5.9358			-7.2966					1186.49	-5.9358	-7.2966	0	-7.2966	-5.9358			-7.2966
				107.261	207.119			34.0739	8.75			1189.6			-7.20356	44.0511	48			1189.4			-6.06067	44.09	48			1189.4	-6.06067			-7.20356					1189.4	-6.06067	-7.20356	0	-7.20356	-6.06067			-7.20356
				107.78	208.742			34.2854	8.8			1192.59			-7.3176	44.584	48.25			1192.31			-5.9518	44.6066	48.25			1192.31	-5.9518			-7.3176					1192.31	-5.9518	-7.3176	0	-7.3176	-5.9518			-7.3176
				108.232	207.818			34.2946	8.85			1195.58			-7.34456	45.1852	48.5			1195.21			-5.95767	45.1897	48.5			1195.21	-5.95767			-7.34456					1195.21	-5.95767	-7.34456	0	-7.34456	-5.95767			-7.34456
				108.64	211.981			34.169	8.9			1198.57			-7.1616	45.8522	48.75			1198.12			-5.7258	45.8368	48.75			1198.12	-5.7258			-7.1616					1198.12	-5.7258	-7.1616	0	-7.1616	-5.7258			-7.1616
				109.048	209.654			34.0459	8.95			1201.56			-7.25656	46.582	49			1201.03			-5.82767	46.5452	49			1201.03	-5.82767			-7.25656					1201.03	-5.82767	-7.25656	0	-7.25656	-5.82767			-7.25656
				109.456	209.121			33.9253	9			1204.55			-6.9276	47.3718	49.25			1203.93			-5.4488	47.3121	49.25			1203.93	-5.4488			-6.9276					1203.93	-5.4488	-6.9276	0	-6.9276	-5.4488			-6.9276
				109.863	205.529			33.8072	9.05			1207.54			-7.20656	48.2186	49.5			1206.84			-5.71067	48.1349	49.5			1206.84	-5.71067			-7.20656					1206.84	-5.71067	-7.20656	0	-7.20656	-5.71067			-7.20656
				110.271	208.848			33.6917	9.1			1210.52			-7.4796	49.1194	49.75			1209.75			-5.9038	49.0105	49.75			1209.75	-5.9038			-7.4796					1209.75	-5.9038	-7.4796	0	-7.4796	-5.9038			-7.4796
				110.679	146.231			33.5789	9.15			1213.51			-6.82056	50.0714	50			1212.66			-5.69967	49.9364	50			1212.66	-5.69967			-6.82056					1212.66	-5.69967	-6.82056	0	-6.82056	-5.69967			-6.82056
				111.086	199.253			33.4686	9.2			1216.5			-7.3006	51.0717	50.25			1215.56			-5.8628	50.9097	50.25			1215.56	-5.8628			-7.3006					1215.56	-5.8628	-7.3006	0	-7.3006	-5.8628			-7.3006
				111.494	189.943			33.361	9.25			1219.8			-7.21056	51.0609	50.5			1218.87			-5.72667	50.8658	50.5			1218.87	-5.72667			-7.21056					1218.87	-5.72667	-7.21056	0	-7.21056	-5.72667			-7.21056
				111.902	134.242			33.256	9.3			1223.48			-7.3376	49.8109	50.75			1222.69			-5.9838	49.5745	50.75			1222.69	-5.9838			-7.3376					1222.69	-5.9838	-7.3376	0	-7.3376	-5.9838			-7.3376
				112.309	114.92			33.1537	9.35			1227.16			-7.11056	48.6981	51			1226.5			-5.90367	48.4193	51			1226.5	-5.90367			-7.11056					1226.5	-5.90367	-7.11056	0	-7.11056	-5.90367			-7.11056
				112.717	128.524			33.0542	9.4			1230.85			-7.3296	47.732	51.25			1230.32			-5.9578	47.41	51.25			1230.32	-5.9578			-7.3296					1230.32	-5.9578	-7.3296	0	-7.3296	-5.9578			-7.3296
				113.125	111.228			32.9574	9.45			1234.53			-7.16767	46.9218	51.5			1234.14			-5.91067	46.5562	51.5			1234.14	-5.91067			-7.16767					1234.14	-5.91067	-7.16767	0	-7.16767	-5.91067			-7.16767
				113.532	134.347			32.8634	9.5			1238.21			-7.5366	46.2755	51.75			1237.96			-6.1218	45.8666	51.75			1237.96	-6.1218			-7.5366					1237.96	-6.1218	-7.5366	0	-7.5366	-6.1218			-7.5366
				113.94	130.962			32.7722	9.55			1241.89			-7.25756	45.8003	52			1241.77			-6.15967	45.3486	52			1241.77	-6.15967			-7.25756					1241.77	-6.15967	-7.25756	0	-7.25756	-6.15967			-7.25756
				114.348	147.553			32.6838	9.6			1245.58			-7.2086	45.5014	52.25			1245.59			-5.9558	45.0081	52.25			1245.59	-5.9558			-7.2086					1245.59	-5.9558	-7.2086	0	-7.2086	-5.9558			-7.2086
				114.756	162.235			32.5982	9.65			1249.26			-7.37956	45.3822	52.5			1249.41			-6.23767	44.8493	52.5			1249.41	-6.23767			-7.37956					1249.41	-6.23767	-7.37956	0	-7.37956	-6.23767			-7.37956
				115.163	141.764			32.5155	9.7			1252.94			-7.1606	45.4443	52.75			1253.22			-5.8618	44.8741	52.75			1253.22	-5.8618			-7.1606					1253.22	-5.8618	-7.1606	0	-7.1606	-5.8618			-7.1606
				115.571	135.612			32.4357	9.75			1256.62			-4.9635	45.6869	53			1257.04			-4.7995	45.0821	53			1257.04	-4.7995				-4.9635				1257.04	-4.7995	-4.9635	0.10887	-5.14858	-4.84087			-5.14858
				115.979	166.686			32.3587	9.8			1260.31			-6.8646	46.1071	53.25			1260.86			-5.6248	45.4708	53.25			1260.86	-5.6248				-6.8646				1260.86	-5.6248	-6.8646	0	-6.8646	-5.6248				-6.8646
				116.386	147.477			32.2848	9.85			1263.99			-7.28656	46.7001	53.5			1264.68			-5.94667	46.0356	53.5			1264.68	-5.94667				-7.28656				1264.68	-5.94667	-7.28656	0	-7.28656	-5.94667				-7.28656
				116.794	143.727			32.2137	9.9			1267.67			-7.4016	47.4595	53.75			1268.49			-5.9658	46.7703	53.75			1268.49	-5.9658				-7.4016				1268.49	-5.9658	-7.4016	0	-7.4016	-5.9658				-7.4016
				117.202	139.381			32.1456	9.95			1271.35			-7.75656	48.3774	54			1272.31			-6.49667	47.6668	54			1272.31	-6.49667				-7.75656				1272.31	-6.49667	-7.75656	0	-7.75656	-6.49667				-7.75656
				117.609	145.308			32.0806	10			1275.04			-7.6126	49.445	54.25			1276.13			-6.2118	48.7163	54.25			1276.13	-6.2118				-7.6126				1276.13	-6.2118	-7.6126	0	-7.6126	-6.2118				-7.6126
				118.017	143.741			32.0185	10.05			1278.72			-7.56056	50.6529	54.5			1279.94			-6.19367	49.9092	54.5			1279.94	-6.19367				-7.56056				1279.94	-6.19367	-7.56056	0	-7.56056	-6.19367				-7.56056
				118.425	128.484			31.9594	10.1			1282.42			-7.5906	50.4633	54.75			1283.68			-6.0168	49.73	54.75			1283.68	-6.0168				-7.5906				1283.68	-6.0168	-7.5906	0	-7.5906	-6.0168				-7.5906
				118.833	128.52			31.9034	10.15			1286.15			-7.19156	48.9662	55			1287.33			-5.80067	48.2696	55			1287.33	-5.80067				-7.19156				1287.33	-5.80067	-7.19156	0	-7.19156	-5.80067				-7.19156
				119.24	154.978			31.8504	10.2			1289.88			-6.9446	47.5721	55.25			1290.99			-5.6198	46.9192	55.25			1290.99	-5.6198				-6.9446				1290.99	-5.6198	-6.9446	0	-6.9446	-5.6198				-6.9446
				119.648	130.677			31.8005	10.25			1293.61			-7.39156	46.2904	55.5			1294.65			-5.87767	45.6885	55.5			1294.65	-5.87767				-7.39156				1294.65	-5.87767	-7.39156	0	-7.39156	-5.87767				-7.39156
				120.056	144.08			31.7537	10.3			1297.34			-7.6736	45.1307	55.75			1298.31			-6.1148	44.5874	55.75			1298.31	-6.1148				-7.6736				1298.31	-6.1148	-7.6736	0	-7.6736	-6.1148				-7.6736
				120.463	162.368			31.71	10.35			1301.07			-7.58256	44.1026	56			1301.96			-6.07467	43.6259	56			1301.96	-6.07467				-7.58256				1301.96	-6.07467	-7.58256	0	-7.58256	-6.07467				-7.58256
				120.871	164.38			31.6693	10.4			1304.8			-7.5146	43.2155	56.25			1305.62			-6.0168	42.8132	56.25			1305.62	-6.0168				-7.5146				1305.62	-6.0168	-7.5146	0	-7.5146	-6.0168				-7.5146
				121.279	169.865			31.6319	10.45			1308.53			-7.32856	42.4782	56.5			1309.28			-6.00267	42.158	56.5			1309.28	-6.00267				-7.32856				1309.28	-6.00267	-7.32856	0	-7.32856	-6.00267				-7.32856
				121.686	152.93			31.5975	10.5			1312.26			-7.0716	41.8986	56.75			1312.93			-5.7308	41.6677	56.75			1312.93	-5.7308				-7.0716				1312.93	-5.7308	-7.0716	0	-7.0716	-5.7308				-7.0716
				122.094	157.965			31.5663	10.55			1315.99			-7.07056	41.4834	57			1316.59			-5.97267	41.3482	57			1316.59	-5.97267				-7.07056				1316.59	-5.97267	-7.07056	0	-7.07056	-5.97267				-7.07056
				122.502	154.125			31.5382	10.6			1319.72			-7.2106	41.2375	57.25			1320.25			-5.8518	41.2034	57.25			1320.25	-5.8518				-7.2106				1320.25	-5.8518	-7.2106	0	-7.2106	-5.8518				-7.2106
				122.91	153.912			31.5133	10.65			1323.45			-7.58356	41.164	57.5			1323.9			-6.26367	41.2353	57.5			1323.9	-6.26367				-7.58356				1323.9	-6.26367	-7.58356	0	-7.58356	-6.26367				-7.58356
				123.317	152.635			31.4916	10.7			1327.18			-7.6646	41.2637	57.75			1327.56			-6.2018	41.4433	57.75			1327.56	-6.2018				-7.6646				1327.56	-6.2018	-7.6646	0	-7.6646	-6.2018				-7.6646
				123.725	151.144			31.4731	10.75			1330.91			-7.83756	41.5354	58			1331.22			-6.48867	41.8248	58			1331.22	-6.48867				-7.83756				1331.22	-6.48867	-7.83756	0	-7.83756	-6.48867				-7.83756
				124.133	155.72			31.4577	10.8			1334.64			-6.7396	41.9758	58.25			1334.87			-5.7078	42.3753	58.25			1334.87	-5.7078				-6.7396				1334.87	-5.7078	-6.7396	0	-6.7396	-5.7078				-6.7396
				124.54	127.991			31.4455	10.85			1338.37			-7.10356	42.5796	58.5			1338.53			-6.15367	43.0881	58.5			1338.53	-6.15367				-7.10356				1338.53	-6.15367	-7.10356	0	-7.10356	-6.15367				-7.10356
				124.948	146.443			31.4365	10.9			1342.09			-7.0896	43.3401	58.75			1342.19			-5.9878	43.9554	58.75			1342.19	-5.9878				-7.0896				1342.19	-5.9878	-7.0896	0	-7.0896	-5.9878				-7.0896
				125.356	157.144			31.4307	10.95			1345.82			-6.99556	44.2491	59			1345.85			-5.95467	44.9683	59			1345.85	-5.95467				-6.99556				1345.85	-5.95467	-6.99556	0	-6.99556	-5.95467				-6.99556
				125.763	130.162			31.4281	11			1349.59			-7.2216	44.8223	59.25			1349.6			-5.9818	45.5799	59.25			1349.6	-5.9818				-7.2216				1349.6	-5.9818	-7.2216	0	-7.2216	-5.9818				-7.2216
				126.171	162.935			31.4287	11.05			1353.48			-7.44556	43.6483	59.5			1353.73			-6.42767	44.1999	59.5			1353.73	-6.42767				-7.44556				1353.73	-6.42767	-7.44556	0	-7.44556	-6.42767				-7.44556
				126.579	155.328			31.4324	11.1			1357.38			-6.7846	42.6516	59.75			1357.86			-5.7958	43.0074	59.75			1357.86	-5.7958				-6.7846				1357.86	-5.7958	-6.7846	0	-6.7846	-5.7958				-6.7846
				126.987	158.943			31.4394	11.15			1361.28			-6.9366	41.8447	60			1361.99			-5.9448	42.0185	60			1361.99	-5.9448				-6.9366				1361.99	-5.9448	-6.9366	0	-6.9366	-5.9448				-6.9366
				127.394	170.761			31.4496	11.2			1369.08			-7.46156	40.8433	60.5			1370.26			-6.34467	40.7076	60.5			1370.26	-6.34467				-7.46156				1370.26	-6.34467	-7.46156	0	-7.46156	-6.34467				-7.46156
				127.802	159.994			31.4629	11.25			1376.87			-7.7746	40.7032	61			1378.52			-6.5728	40.3523	61			1378.52	-6.5728				-7.7746				1378.52	-6.5728	-7.7746	0	-7.7746	-6.5728				-7.7746
				128.21	160.143			31.4795	11.3			1384.67			-7.58756	41.4331	61.5			1386.79			-6.56667	40.9774	61.5			1386.79	-6.56667				-7.58756				1386.79	-6.56667	-7.58756	0	-7.58756	-6.56667				-7.58756
				128.617	147.349			31.4992	11.35			1392.47			-7.2226	42.9889	62			1395.05			-6.3038	42.5396	62			1395.05	-6.3038				-7.2226				1395.05	-6.3038	-7.2226	0	-7.2226	-6.3038				-7.2226
				129.025	163.726			31.5221	11.4			1400.26			-7.50556	45.2855	62.5			1403.32			-6.45567	44.9414	62.5			1403.32	-6.45567				-7.50556				1403.32	-6.45567	-7.50556	0	-7.50556	-6.45567				-7.50556
				129.433	153.529			31.5481	11.45			1408.06			-7.6666	48.2171	63			1411.58			-6.4138	48.0571	63			1411.58	-6.4138				-7.6666				1411.58	-6.4138	-7.6666	0	-7.6666	-6.4138				-7.6666
				129.84	149.528			31.5773	11.5			1415.81			-7.15956	46.2547	63.5			1419.19			-6.05967	45.9733	63.5			1419.19	-6.05967				-7.15956				1419.19	-6.05967	-7.15956	0	-7.15956	-6.05967				-7.15956
				130.248	163.384			31.6097	11.55			1423.56			-6.9536	44.8935	64			1426.8			-5.9368	44.4876	64			1426.8	-5.9368				-6.9536				1426.8	-5.9368	-6.9536	0	-6.9536	-5.9368				-6.9536
				130.656	138.908			31.6452	11.6			1431.31			-7.37956	44.1891	64.5			1434.41			-6.36667	43.6611	64.5			1434.41	-6.36667				-7.37956				1434.41	-6.36667	-7.37956	0	-7.37956	-6.36667				-7.37956
				131.064	148.569			31.6838	11.65			1439.06			-7.5226	44.173	65			1442.02			-6.2828	43.5314	65			1442.02	-6.2828				-7.5226				1442.02	-6.2828	-7.5226	0	-7.5226	-6.2828				-7.5226
				131.471	144.63			31.7256	11.7			1446.81			-7.36256	44.8459	65.5			1449.63			-5.88767	44.1046	65.5			1449.63	-5.88767				-7.36256				1449.63	-5.88767	-7.36256	0	-7.36256	-5.88767				-7.36256
				131.879	133.146			31.7704	11.75			1454.55			-6.8875	46.1776	66			1457.24			-5.3995	45.3541	66			1457.24	-5.3995				-6.8875				1457.24	-5.3995	-6.8875	0	-6.8875	-5.3995				-6.8875
				132.287	146.936			31.8184	11.8			1462.3			-7.81556	48.1135	66.5			1464.85			-6.23867	47.2262	66.5			1464.85	-6.23867				-7.81556				1464.85	-6.23867	-7.81556	0	-7.81556	-6.23867				-7.81556
				132.694	132.383			31.8694	11.85			1470.05			-7.9796	50.5843	67			1472.46			-6.1918	49.6505	67			1472.46	-6.1918				-7.9796				1472.46	-6.1918	-7.9796	0	-7.9796	-6.1918				-7.9796
				133.102	152.253			31.9235	11.9			1477.8			-8.05156	53.516	67.5			1480.07			-6.33367	52.5507	67.5			1480.07	-6.33367				-8.05156				1480.07	-6.33367	-8.05156	0	-8.05156	-6.33367				-8.05156
				133.51	143.436			31.9806	11.95			1485.55			-7.8624	56.8372	68			1487.68			-5.8826	55.8528	68			1487.68	-5.8826				-7.8624				1487.68	-5.8826	-7.8624	0	-7.8624	-5.8826				-7.8624
				133.917	156.955			32.0408	12			1489.99			-7.26356	56.3699	68.5			1492.04			-5.61967	55.3262	68.5			1492.04	-5.61967				-7.26356				1492.04	-5.61967	-7.26356	0	-7.26356	-5.61967				-7.26356
				134.325	155.657			32.104	12.05			1493.8			-7.3614	55.2267	69			1495.79			-5.7506	54.119	69			1495.79	-5.7506				-7.3614				1495.79	-5.7506	-7.3614	0	-7.3614	-5.7506				-7.3614
				134.733	140.211			32.1701	12.1			1497.61			-7.27756	54.1797	69.5			1499.54			-5.69567	53.0132	69.5			1499.54	-5.69567				-7.27756				1499.54	-5.69567	-7.27756	0	-7.27756	-5.69567				-7.27756
				135.141	163.67			32.2393	12.15			1501.42			-7.0565	53.2346	70			1503.28			-5.3205	52.0152	70			1503.28	-5.3205				-7.0565				1503.28	-5.3205	-7.0565	0	-7.0565	-5.3205				-7.0565
				135.548	157.967			32.3114	12.2			1505.22			-7.51256	52.3969	70.5			1507.03			-5.71267	51.1314	70.5			1507.03	-5.71267				-7.51256				1507.03	-5.71267	-7.51256	0	-7.51256	-5.71267				-7.51256
				135.956	176.523			32.3865	12.25			1509.03			-7.4854	51.6719	71			1510.78			-5.5376	50.3677	71			1510.78	-5.5376				-7.4854				1510.78	-5.5376	-7.4854	0	-7.4854	-5.5376				-7.4854
				136.364	165.7			32.4645	12.3			1512.84			-7.62878	51.0643	71.5			1514.52			-5.71844	49.7297	71.5			1514.52	-5.71844				-7.62878				1514.52	-5.71844	-7.62878	0	-7.62878	-5.71844				-7.62878
				136.771	162.492			32.5453	12.35			1516.65			-7.5244	50.5783	72			1518.27			-5.5896	49.2223	72			1518.27	-5.5896				-7.5244				1518.27	-5.5896	-7.5244	0	-7.5244	-5.5896				-7.5244
				137.179	151.995			32.6291	12.4			1520.46			-7.79278	50.2175	72.5			1522.02			-5.78444	48.8495	72.5			1522.02	-5.78444				-7.79278				1522.02	-5.78444	-7.79278	0	-7.79278	-5.78444				-7.79278
				137.587	156.818			32.7157	12.45			1524.26			-7.7004	49.9846	73			1525.76			-5.5926	48.6145	73			1525.76	-5.5926				-7.7004				1525.76	-5.5926	-7.7004	0	-7.7004	-5.5926				-7.7004
				137.994	167.296			32.8051	12.5			1528.07			-7.93778	49.8814	73.5			1529.51			-5.67544	48.5192	73.5			1529.51	-5.67544				-7.93778				1529.51	-5.67544	-7.93778	0	-7.93778	-5.67544				-7.93778
				138.402	160.495			32.8974	12.55			1531.88			-7.4564	49.9088	74			1533.26			-5.4546	48.5645	74			1533.26	-5.4546				-7.4564				1533.26	-5.4546	-7.4564	0	-7.4564	-5.4546				-7.4564
				138.81	166.222			32.9924	12.6			1535.69			-7.59378	50.0664	74.5			1537			-5.48244	48.7499	74.5			1537	-5.48244				-7.59378				1537	-5.48244	-7.59378	0	-7.59378	-5.48244				-7.59378
				139.218	167.511			33.0902	12.65			1539.5			-7.5984	50.353	75			1540.75			-5.5066	49.0739	75			1540.75	-5.5066				-7.5984				1540.75	-5.5066	-7.5984	0	-7.5984	-5.5066				-7.5984
				139.625	152.866			33.1908	12.7			1543.3			-7.48878	50.7666	75.5			1544.5			-5.53044	49.5338	75.5			1544.5	-5.53044				-7.48878				1544.5	-5.53044	-7.48878	0	-7.48878	-5.53044				-7.48878
				140.033	162.274			33.294	12.75			1547.11			-7.2904	51.3039	76			1548.24			-5.2626	50.1258	76			1548.24	-5.2626				-7.2904				1548.24	-5.2626	-7.2904	0	-7.2904	-5.2626				-7.2904
				140.441	149.863			33.3999	12.8			1550.92			-7.32478	51.9612	76.5			1551.99			-5.31244	50.8453	76.5			1551.99	-5.31244				-7.32478				1551.99	-5.31244	-7.32478	0	-7.32478	-5.31244				-7.32478
				140.848	156.874			33.5085	12.85			1554.73			-7.7234	52.734	77			1555.73			-5.4716	51.687	77			1555.73	-5.4716				-7.7234				1555.73	-5.4716	-7.7234	0	-7.7234	-5.4716				-7.7234
				141.256	162.484			33.6198	12.9			1558.54			-7.70278	53.6173	77.5			1559.48			-5.69144	52.645	77.5			1559.48	-5.69144				-7.70278				1559.48	-5.69144	-7.70278	0	-7.70278	-5.69144				-7.70278
				141.664	146.485			33.7336	12.95			1562.34			-7.4494	54.6057	78			1563.23			-5.2196	53.7132	78			1563.23	-5.2196				-7.4494				1563.23	-5.2196	-7.4494	0	-7.4494	-5.2196				-7.4494
				142.071	164.435			33.85	13			1566.15			-7.45378	55.6936	78.5			1566.97			-5.46144	54.885	78.5			1566.97	-5.46144				-7.45378				1566.97	-5.46144	-7.45378	0	-7.45378	-5.46144				-7.45378
				142.479	151.364			33.969	13.05			1569.96			-7.5624	56.8754	79			1570.72			-5.3316	56.1539	79			1570.72	-5.3316				-7.5624				1570.72	-5.3316	-7.5624	0	-7.5624	-5.3316				-7.5624
				142.887	167.539			34.0905	13.1			1573.77			-7.60578	58.1453	79.5			1574.47			-5.51944	57.5137	79.5			1574.47	-5.51944				-7.60578				1574.47	-5.51944	-7.60578	0	-7.60578	-5.51944				-7.60578
				143.294	159.399			34.2145	13.15			1577.58			-7.4065	59.4976	80			1578.21			-5.1915	58.9579	80			1578.21	-5.1915				-7.4065				1578.21	-5.1915	-7.4065	0	-7.4065	-5.1915				-7.4065
				143.702	176.15			34.341	13.2			1581.32			-7.63878	59.51	80.5			1581.92			-5.56544	59.043	80.5			1581.92	-5.56544				-7.63878				1581.92	-5.56544	-7.63878	0	-7.63878	-5.56544				-7.63878
				144.11	173.867			34.47	13.25			1584.99			-7.5004	57.937	81			1585.57			-5.2986	57.5193	81			1585.57	-5.2986				-7.5004				1585.57	-5.2986	-7.5004	0	-7.5004	-5.2986				-7.5004
				144.518	169.78			34.6013	13.3			1588.67			-7.31678	56.4486	81.5			1589.23			-5.21444	56.0806	81.5			1589.23	-5.21444				-7.31678				1589.23	-5.21444	-7.31678	0	-7.31678	-5.21444				-7.31678
				144.925	164.592			34.7351	13.35			1592.34			-7.0944	55.0516	82			1592.89			-5.0916	54.7336	82			1592.89	-5.0916				-7.0944				1592.89	-5.0916	-7.0944	0	-7.0944	-5.0916				-7.0944
				145.333	154.725			34.8712	13.4			1596.02			-7.43078	53.7532	82.5			1596.54			-5.27844	53.4853	82.5			1596.54	-5.27844				-7.43078				1596.54	-5.27844	-7.43078	0	-7.43078	-5.27844				-7.43078
				145.741	164.132			35.0097	13.45			1599.69			-7.4474	52.5608	83			1600.2			-5.2516	52.3427	83			1600.2	-5.2516				-7.4474				1600.2	-5.2516	-7.4474	0	-7.4474	-5.2516				-7.4474
				146.148	162.579			35.1504	13.5			1603.36			-7.89478	51.4815	83.5			1603.85			-5.84144	51.3129	83.5			1603.85	-5.84144				-7.89478				1603.85	-5.84144	-7.89478	0	-7.89478	-5.84144				-7.89478
				146.556	160.934			35.2935	13.55			1607.04			-7.4784	50.5228	84			1607.51			-5.6306	50.4027	84			1607.51	-5.6306				-7.4784				1607.51	-5.6306	-7.4784	0	-7.4784	-5.6306				-7.4784
				146.964	163.425			35.4388	13.6			1610.71			-7.81778	49.6915	84.5			1611.16			-5.89944	49.6188	84.5			1611.16	-5.89944				-7.81778				1611.16	-5.89944	-7.81778	0	-7.81778	-5.89944				-7.81778
				147.371	170.555			35.5863	13.65			1614.38			-7.7524	48.9942	85			1614.82			-5.6936	48.9673	85			1614.82	-5.6936				-7.7524				1614.82	-5.6936	-7.7524	0	-7.7524	-5.6936				-7.7524
				147.779	162.319			35.7361	13.7			1618.06			-7.85578	48.4367	85.5			1618.48			-5.96644	48.4535	85.5			1618.48	-5.96644				-7.85578				1618.48	-5.96644	-7.85578	0	-7.85578	-5.96644				-7.85578
				148.187	158.256			35.888	13.75			1621.73			-7.6494	48.0238	86			1622.13			-5.6876	48.0817	86			1622.13	-5.6876				-7.6494				1622.13	-5.6876	-7.6494	0	-7.6494	-5.6876				-7.6494
				148.595	167.447			36.042	13.8			1625.4			-8.04878	47.7593	86.5			1625.79			-6.05144	47.8553	86.5			1625.79	-6.05144				-8.04878				1625.79	-6.05144	-8.04878	0	-8.04878	-6.05144				-8.04878
				149.002	163.815			36.1982	13.85			1629.08			-8.1074	47.6456	87			1629.44			-6.0326	47.7764	87			1629.44	-6.0326				-8.1074				1629.44	-6.0326	-8.1074	0	-8.1074	-6.0326				-8.1074
				149.41	168.106			36.3565	13.9			1632.75			-7.68767	47.6838	87.5			1633.1			-5.89967	47.8458	87.5			1633.1	-5.89967				-7.68767				1633.1	-5.89967	-7.68767	0	-7.68767	-5.89967				-7.68767
				149.818	148.554			36.5168	13.95			1636.42			-7.3774	47.8736	88			1636.75			-5.8656	48.0626	88			1636.75	-5.8656				-7.3774				1636.75	-5.8656	-7.3774	0	-7.3774	-5.8656				-7.3774
				150.251	167.198			36.6146	14			1640.1			-7.60878	48.2132	88.5			1640.41			-5.95044	48.4251	88.5			1640.41	-5.95044				-7.60878				1640.41	-5.95044	-7.60878	0	-7.60878	-5.95044				-7.60878
				150.787	168.213			36.4575	14.05			1643.77			-7.2924	48.6994	89			1644.07			-5.8306	48.9299	89			1644.07	-5.8306				-7.2924				1644.07	-5.8306	-7.2924	0	-7.2924	-5.8306				-7.2924
				151.322	172.202			36.3043	14.1			1647.44			-6.60378	49.3279	89.5			1647.72			-5.30544	49.5727	89.5			1647.72	-5.30544				-6.60378				1647.72	-5.30544	-6.60378	0	-6.60378	-5.30544				-6.60378
				151.858	171.321			36.1552	14.15			1651.12			-7.3344	50.0934	90			1651.38			-6.0336	50.3481	90			1651.38	-6.0336				-7.3344				1651.38	-6.0336	-7.3344	0	-7.3344	-6.0336				-7.3344
				152.393	169.258			36.0102	14.2			1654.79			-7.39378	50.9896	90.5			1655.03			-6.13844	51.2503	90.5			1655.03	-6.13844				-7.39378				1655.03	-6.13844	-7.39378	0	-7.39378	-6.13844				-7.39378
				152.929	162.899			35.8694	14.25			1658.46			-7.1634	52.0098	91			1658.69			-5.9766	52.2726	91			1658.69	-5.9766				-7.1634				1658.69	-5.9766	-7.1634	0	-7.1634	-5.9766				-7.1634
				153.465	148.999			35.7327	14.3			1662.47			-7.46878	51.4558	91.5			1662.62			-6.42044	51.7459	91.5			1662.62	-6.42044				-7.46878				1662.62	-6.42044	-7.46878	0	-7.46878	-6.42044				-7.46878
				154	145.321			35.6003	14.35			1666.66			-7.6744	50.1423	92			1666.69			-6.3666	50.4729	92			1666.69	-6.3666				-7.6744				1666.69	-6.3666	-7.6744	0	-7.6744	-6.3666				-7.6744
				154.536	156.678			35.4722	14.4			1670.84			-7.03478	48.9479	92.5			1670.76			-6.20844	49.3175	92.5			1670.76	-6.20844				-7.03478				1670.76	-6.20844	-7.03478	0	-7.03478	-6.20844				-7.03478
				155.071	150.629			35.3484	14.45			1675.02			-6.24667	47.8816	93			1674.83			-5.36467	48.2883	93			1674.83	-5.36467				-6.24667				1674.83	-5.36467	-6.24667	0	-6.24667	-5.36467				-6.24667
				155.607	164.394			35.2291	14.5			1679.2			-7.5242	46.9522	93.5			1678.9			-6.347	47.3933	93.5			1678.9	-6.347				-7.5242				1678.9	-6.347	-7.5242	0	-7.5242	-6.347				-7.5242
				156.143	173.339			35.1141	14.55			1683.39			-7.4084	46.1678	94			1682.97			-6.1786	46.6404	94			1682.97	-6.1786				-7.4084				1682.97	-6.1786	-7.4084	0	-7.4084	-6.1786				-7.4084
				156.678	155.991			35.0037	14.6			1687.57			-6.92178	45.5361	94.5			1687.04			-5.69044	46.0364	94.5			1687.04	-5.69044				-6.92178				1687.04	-5.69044	-6.92178	0	-6.92178	-5.69044				-6.92178
				157.214	170.994			34.8977	14.65			1691.75			-7.0484	45.0634	95			1691.11			-5.7476	45.5874	95			1691.11	-5.7476				-7.0484				1691.11	-5.7476	-7.0484	0	-7.0484	-5.7476				-7.0484
				157.749	156.322			34.7964	14.7			1695.93			-6.92678	44.7547	95.5			1695.18			-5.64744	45.2979	95.5			1695.18	-5.64744				-6.92678				1695.18	-5.64744	-6.92678	0	-6.92678	-5.64744				-6.92678
				158.285	148.979			34.6996	14.75			1700.12			-7.4664	44.6134	96			1699.25			-5.9226	45.171	96			1699.25	-5.9226				-7.4664				1699.25	-5.9226	-7.4664	0	-7.4664	-5.9226				-7.4664
				158.821	156.385			34.6074	14.8			1704.3			-7.55378	44.6412	96.5			1703.32			-6.06244	45.208	96.5			1703.32	-6.06244				-7.55378				1703.32	-6.06244	-7.55378	0	-7.55378	-6.06244				-7.55378
				159.356	151.022			34.52	14.85			1708.48			-7.6544	44.8378	97			1707.39			-5.9746	45.4087	97			1707.39	-5.9746				-7.6544				1707.39	-5.9746	-7.6544	0	-7.6544	-5.9746				-7.6544
				159.892	156.64			34.4373	14.9			1712.66			-7.47578	45.2008	97.5			1711.46			-5.89244	45.7707	97.5			1711.46	-5.89244				-7.47578				1711.46	-5.89244	-7.47578	0	-7.47578	-5.89244				-7.47578
				160.427	160.565			34.3593	14.95			1716.85			-7.1284	45.7265	98			1715.54			-5.5546	46.2903	98			1715.54	-5.5546				-7.1284				1715.54	-5.5546	-7.1284	0	-7.1284	-5.5546				-7.1284
				160.963	135.341			34.286	15			1721.03			-7.36478	46.4091	98.5			1719.61			-5.76644	46.9624	98.5			1719.61	-5.76644				-7.36478				1719.61	-5.76644	-7.36478	0	-7.36478	-5.76644				-7.36478
				161.499	138.327			34.2176	15.05			1725.21			-7.7074	47.242	99			1723.68			-5.8456	47.7804	99			1723.68	-5.8456				-7.7074				1723.68	-5.8456	-7.7074	0	-7.7074	-5.8456				-7.7074
				162.034	152.888			34.1541	15.1			1729.39			-7.85078	48.2174	99.5			1727.75			-5.80944	48.737	99.5			1727.75	-5.80944				-7.85078				1727.75	-5.80944	-7.85078	0	-7.85078	-5.80944				-7.85078
				162.57	170.224			34.0954	15.15			1733.58			-7.5714	49.3267	100			1731.82			-5.6036	49.8242	100			1731.82	-5.6036				-7.5714				1731.82	-5.6036	-7.5714	0	-7.5714	-5.6036				-7.5714
				163.105	166.107			34.0416	15.2			1737.76			-7.18378	50.5613	100.5			1735.89			-5.23544	51.0337	100.5			1735.89	-5.23544				-7.18378				1735.89	-5.23544	-7.18378	0	-7.18378	-5.23544				-7.18378
				163.641	166.006			33.9927	15.25			1741.94			-7.7074	51.912	101			1739.96			-5.6026	52.357	101			1739.96	-5.6026				-7.7074				1739.96	-5.6026	-7.7074	0	-7.7074	-5.6026				-7.7074
				164.177	165.032			33.9487	15.3			1746.12			-7.37278	53.3702	101.5			1744.03			-5.56544	53.7858	101.5			1744.03	-5.56544				-7.37278				1744.03	-5.56544	-7.37278	0	-7.37278	-5.56544				-7.37278
				164.712	170.965			33.9097	15.35			1750.31			-7.6034	54.9273	102			1748.1			-5.5476	55.3117	102			1748.1	-5.5476				-7.6034				1748.1	-5.5476	-7.6034	0	-7.6034	-5.5476				-7.6034
				165.248	168.757			33.8757	15.4			1754.49			-7.97178	56.5751	102.5			1752.17			-5.94144	56.9271	102.5			1752.17	-5.94144				-7.97178				1752.17	-5.94144	-7.97178	0	-7.97178	-5.94144				-7.97178
				165.783	182.336			33.8467	15.45			1759.56			-7.9834	56.1234	103			1757.33			-6.0386	56.3511	103			1757.33	-6.0386				-7.9834				1757.33	-6.0386	-7.9834	0	-7.9834	-6.0386				-7.9834
				166.319	164.339			33.8226	15.5			1765.14			-7.89478	54.6026	103.5			1763.09			-5.85844	54.6565	103.5			1763.09	-5.85844				-7.89478				1763.09	-5.85844	-7.89478	0	-7.89478	-5.85844				-7.89478
				166.855	166.613			33.8036	15.55			1770.71			-7.3324	53.2707	104			1768.86			-5.3536	53.1552	104			1768.86	-5.3536				-7.3324				1768.86	-5.3536	-7.3324	0	-7.3324	-5.3536				-7.3324
				167.39	155.476			33.7896	15.6			1776.29			-7.85878	52.142	104.5			1774.63			-5.80644	51.8637	104.5			1774.63	-5.80644				-7.85878				1774.63	-5.80644	-7.85878	0	-7.85878	-5.80644				-7.85878
				167.926	177.523			33.7806	15.65			1781.87			-8.0914	51.2301	105			1780.39			-5.8546	50.7982	105			1780.39	-5.8546				-8.0914				1780.39	-5.8546	-8.0914	0	-8.0914	-5.8546				-8.0914
				168.461	179.465			33.7766	15.7			1787.44			-8.14178	50.5467	105.5			1786.16			-6.11944	49.973	105.5			1786.16	-6.11944				-8.14178				1786.16	-6.11944	-8.14178	0	-8.14178	-6.11944				-8.14178
				168.997	164.885			33.7777	15.75			1793.02			-7.8584	50.1012	106			1791.93			-5.8226	49.4003	106			1791.93	-5.8226				-7.8584				1791.93	-5.8226	-7.8584	0	-7.8584	-5.8226				-7.8584
				169.533	162.501			33.7838	15.8			1798.59			-7.94678	49.8998	106.5			1797.69			-5.98844	49.0888	106.5			1797.69	-5.98844				-7.94678				1797.69	-5.98844	-7.94678	0	-7.94678	-5.98844				-7.94678
				170.068	164.745			33.795	15.85			1804.17			-7.7174	49.9456	107			1803.46			-5.6596	49.0436	107			1803.46	-5.6596				-7.7174				1803.46	-5.6596	-7.7174	0	-7.7174	-5.6596				-7.7174
				170.604	158.523			33.8111	15.9			1809.74			-7.49078	50.2379	107.5			1809.23			-5.64844	49.2654	107.5			1809.23	-5.64844				-7.49078				1809.23	-5.64844	-7.49078	0	-7.49078	-5.64844				-7.49078
				171.139	162.712			33.8323	15.95			1815.32			-7.76917	50.7724	108			1815			-5.61567	49.7506	108			1815	-5.61567				-7.76917				1815	-5.61567	-7.76917	0	-7.76917	-5.61567				-7.76917
				171.675	151.975			33.8585	16			1820.89			-7.86278	51.5416	108.5			1820.76			-5.90244	50.4916	108.5			1820.76	-5.90244				-7.86278				1820.76	-5.90244	-7.86278	0	-7.86278	-5.90244				-7.86278
				172.211	157.346			33.8897	16.05			1826.47			-8.17817	52.5352	109			1826.53			-6.10567	51.4773	109			1826.53	-6.10567				-8.17817				1826.53	-6.10567	-8.17817	0	-8.17817	-6.10567				-8.17817
				172.746	159.748			33.9258	16.1			1832.05			-8.31678	53.7407	109.5			1832.3			-6.26744	52.6941	109.5			1832.3	-6.26744				-8.31678				1832.3	-6.26744	-8.31678	0	-8.31678	-6.26744				-8.31678
				173.282	149.261			33.967	16.15			1837.62			-8.03817	55.1443	110			1838.06			-5.97467	54.1264	110			1838.06	-5.97467				-8.03817				1838.06	-5.97467	-8.03817	0	-8.03817	-5.97467				-8.03817
				173.817	160.521			34.013	16.2			1843.2			-7.98578	56.7312	110.5			1843.83			-5.96144	55.7575	110.5			1843.83	-5.96144				-7.98578				1843.83	-5.96144	-7.98578	0	-7.98578	-5.96144				-7.98578
				174.353	141.727			34.064	16.25			1848.77			-7.97917	58.4865	111			1849.6			-5.73367	57.5705	111			1849.6	-5.73367				-7.97917				1849.6	-5.73367	-7.97917	0	-7.97917	-5.73367				-7.97917
				174.889	161.845			34.1199	16.3			1854.35			-8.11962	60.3956	111.5			1855.36			-6.06412	59.5489	111.5			1855.36	-6.06412				-8.11962				1855.36	-6.06412	-8.11962	0	-8.11962	-6.06412				-8.11962
				175.424	154.559			34.1807	16.35			1859.92			-8.45617	62.4443	112			1861.13			-6.18767	61.6768	112			1861.13	-6.18767				-8.45617				1861.13	-6.18767	-8.45617	0	-8.45617	-6.18767				-8.45617
				175.96	151.317			34.2464	16.4			1865.5			-8.21063	64.6194	112.5			1866.9			-5.87913	63.9391	112.5			1866.9	-5.87913				-8.21063				1866.9	-5.87913	-8.21063	0	-8.21063	-5.87913				-8.21063
				176.495	158.805			34.3168	16.45			1871.07			-8.35317	66.9085	113			1872.66			-5.91467	66.3222	113			1872.66	-5.91467				-8.35317				1872.66	-5.91467	-8.35317	0	-8.35317	-5.91467				-8.35317
				177.031	152.02			34.3921	16.5			1875.95			-8.17662	66.6034	113.5			1877.57			-5.75812	66.0124	113.5			1877.57	-5.75812				-8.17662				1877.57	-5.75812	-8.17662	0	-8.17662	-5.75812				-8.17662
				177.567	149.956			34.4721	16.55			1880.47			-8.32317	65.0012	114			1882.02			-5.99367	64.3567	114			1882.02	-5.99367				-8.32317				1882.02	-5.99367	-8.32317	0	-8.32317	-5.99367				-8.32317
				178.102	152.669			34.5569	16.6			1884.99			-8.33062	63.4961	114.5			1886.47			-5.87113	62.8034	114.5			1886.47	-5.87113				-8.33062				1886.47	-5.87113	-8.33062	0	-8.33062	-5.87113				-8.33062
				178.638	152.77			34.6464	16.65			1889.5			-8.32517	62.0951	115			1890.93			-6.21867	61.3604	115			1890.93	-6.21867				-8.32517				1890.93	-6.21867	-8.32517	0	-8.32517	-6.21867				-8.32517
				179.173	166.046			34.7405	16.7			1894.02			-8.14963	60.8055	115.5			1895.38			-6.07512	60.0356	115.5			1895.38	-6.07512				-8.14963				1895.38	-6.07512	-8.14963	0	-8.14963	-6.07512				-8.14963
				179.709	146.346			34.8392	16.75			1898.54			-7.61817	59.6344	116			1899.84			-5.52467	58.837	116			1899.84	-5.52467				-7.61817				1899.84	-5.52467	-7.61817	0	-7.61817	-5.52467				-7.61817
				180.245	142.079			34.9426	16.8			1903.06			-7.64762	58.5891	116.5			1904.29			-5.59912	57.7725	116.5			1904.29	-5.59912				-7.64762				1904.29	-5.59912	-7.64762	0	-7.64762	-5.59912				-7.64762
				180.78	152.603			35.0505	16.85			1907.57			-7.48517	57.6763	117			1908.75			-5.38267	56.8496	117			1908.75	-5.38267				-7.48517				1908.75	-5.38267	-7.48517	0	-7.48517	-5.38267				-7.48517
				181.316	159.967			35.1628	16.9			1912.09			-8.08062	56.9023	117.5			1913.2			-5.94113	56.0752	117.5			1913.2	-5.94113				-8.08062				1913.2	-5.94113	-8.08062	0	-8.08062	-5.94113				-8.08062
				181.851	162.529			35.2797	16.95			1916.61			-8.29517	56.2731	118			1917.66			-6.01867	55.4556	118			1917.66	-6.01867				-8.29517				1917.66	-6.01867	-8.29517	0	-8.29517	-6.01867				-8.29517
				182.387	155.782			35.4009	17			1921.13			-8.19262	55.7933	118.5			1922.11			-6.14613	54.9961	118.5			1922.11	-6.14613				-8.19262				1922.11	-6.14613	-8.19262	0	-8.19262	-6.14613				-8.19262
				182.923	171.708			35.5266	17.05			1925.64			-8.21417	55.467	119			1926.57			-6.05967	54.7006	119			1926.57	-6.05967				-8.21417				1926.57	-6.05967	-8.21417	0	-8.21417	-6.05967				-8.21417
				183.458	171.073			35.6565	17.1			1930.16			-8.16362	55.2968	119.5			1931.02			-6.10913	54.5719	119.5			1931.02	-6.10913				-8.16362				1931.02	-6.10913	-8.16362	0	-8.16362	-6.10913				-8.16362
				183.994	169.259			35.7907	17.15			1934.68			-8.24617	55.2842	120			1935.48			-6.00567	54.6111	120			1935.48	-6.00567				-8.24617				1935.48	-6.00567	-8.24617	0	-8.24617	-6.00567				-8.24617
				184.529	148.729			35.9292	17.2			1939.2			-8.12962	55.4292	120.5			1939.93			-6.00913	54.8178	120.5			1939.93	-6.00913				-8.12962				1939.93	-6.00913	-8.12962	0	-8.12962	-6.00913				-8.12962
				185.065	157.72			36.0718	17.25			1943.71			-8.08817	55.7307	121			1944.38			-5.96267	55.1903	121			1944.38	-5.96267				-8.08817				1944.38	-5.96267	-8.08817	0	-8.08817	-5.96267				-8.08817
				185.601	152.164			36.2186	17.3			1948.23			-8.13462	56.1861	121.5			1948.84			-6.09612	55.725	121.5			1948.84	-6.09612				-8.13462				1948.84	-6.09612	-8.13462	0	-8.13462	-6.09612				-8.13462
				186.136	160.068			36.3695	17.35			1952.75			-8.37117	56.7918	122			1953.29			-6.04567	56.4175	122			1953.29	-6.04567				-8.37117				1953.29	-6.04567	-8.37117	0	-8.37117	-6.04567				-8.37117
				186.672	150.525			36.5243	17.4			1957.27			-8.38663	57.5429	122.5			1957.75			-6.19212	57.262	122.5			1957.75	-6.19212				-8.38663				1957.75	-6.19212	-8.38663	0	-8.38663	-6.19212				-8.38663
				187.207	166.815			36.6832	17.45			1961.79			-7.92117	58.4339	123			1962.2			-5.59367	58.2519	123			1962.2	-5.59367				-7.92117				1962.2	-5.59367	-7.92117	0	-7.92117	-5.59367				-7.92117
				187.743	152.208			36.846	17.5			1966.3			-7.62663	59.4585	123.5			1966.66			-5.58312	59.3799	123.5			1966.66	-5.58312				-7.62663				1966.66	-5.58312	-7.62663	0	-7.62663	-5.58312				-7.62663
				188.279	153.97			37.0127	17.55			1970.82			-7.69517	60.6099	124			1971.11			-5.77667	60.6384	124			1971.11	-5.77667				-7.69517				1971.11	-5.77667	-7.69517	0	-7.69517	-5.77667				-7.69517
				188.814	175.485			37.1832	17.6			1975.34			-7.99163	61.881	124.5			1975.57			-5.95913	62.0193	124.5			1975.57	-5.95913				-7.99163				1975.57	-5.95913	-7.99163	0	-7.99163	-5.95913				-7.99163
				189.35	166.285			37.3574	17.65			1979.86			-8.25517	63.2646	125			1980.02			-6.02967	63.5147	125			1980.02	-6.02967				-8.25517				1980.02	-6.02967	-8.25517	0	-8.25517	-6.02967				-8.25517
				189.885	171.683			37.5354	17.7			1985.04			-8.28262	63.7454	125.5			1985.15			-6.31712	64.1033	125.5			1985.15	-6.31712				-8.28262				1985.15	-6.31712	-8.28262	0	-8.28262	-6.31712				-8.28262
				190.421	168.748			37.717	17.75			1991.92			-8.05717	61.7826	126			1992.01			-6.22167	62.2368	126			1992.01	-6.22167				-8.05717				1992.01	-6.22167	-8.05717	0	-8.05717	-6.22167				-8.05717
				190.957	165.195			37.9023	17.8			1998.8			-7.35363	60.0082	126.5			1998.87			-5.38413	60.5612	126.5			1998.87	-5.38413				-7.35363				1998.87	-5.38413	-7.35363	0	-7.35363	-5.38413				-7.35363
				191.492	167.333			38.0911	17.85			2005.69			-7.76817	58.4393	127			2005.73			-6.02767	59.0927	127			2005.73	-6.02767				-7.76817				2005.73	-6.02767	-7.76817	0	-7.76817	-6.02767				-7.76817
				192.028	164.774			38.2834	17.9			2012.57			-7.92763	57.0929	127.5			2012.58			-6.11413	57.8472	127.5			2012.58	-6.11413				-7.92763				2012.58	-6.11413	-7.92763	0	-7.92763	-6.11413				-7.92763
				192.563	170.993			38.4792	17.95			2019.45			-8.04117	55.985	128			2019.44			-6.43067	56.8392	128			2019.44	-6.43067				-8.04117				2019.44	-6.43067	-8.04117	0	-8.04117	-6.43067				-8.04117
				193.099	180.01			38.6784	18			2026.34			-8.06363	55.13	128.5			2026.3			-6.24012	56.0815	128.5			2026.3	-6.24012				-8.06363				2026.3	-6.24012	-8.06363	0	-8.06363	-6.24012				-8.06363
				193.635	186.45			38.881	18.05			2033.22			-7.97417	54.5398	129			2033.16			-5.94967	55.5845	129			2033.16	-5.94967				-7.97417				2033.16	-5.94967	-7.97417	0	-7.97417	-5.94967				-7.97417
				194.17	177.388			39.0868	18.1			2040.11			-7.76662	54.223	129.5			2040.02			-6.00013	55.355	129.5			2040.02	-6.00013				-7.76662				2040.02	-6.00013	-7.76662	0	-7.76662	-6.00013				-7.76662
				194.706	191.051			39.2959	18.15			2046.99			-6.40617	54.1845	130			2046.88			-5.16967	55.3965	130			2046.88	-5.16967				-6.40617				2046.88	-5.16967	-6.40617	0	-6.40617	-5.16967				-6.40617
				195.241	180.929			39.5082	18.2			2053.87			-7.01863	54.4249	130.5			2053.74			-5.49812	55.7084	130.5			2053.74	-5.49812				-7.01863				2053.74	-5.49812	-7.01863	0	-7.01863	-5.49812				-7.01863
				195.777	172.186			39.7236	18.25			2060.76			-7.04617	54.9404	131			2060.6			-5.61967	56.2861	131			2060.6	-5.61967				-7.04617				2060.6	-5.61967	-7.04617	0	-7.04617	-5.61967				-7.04617
				196.313	169.709			39.9421	18.3			2067.64			-6.78562	55.7235	131.5			2067.46			-5.40212	57.1216	131.5			2067.46	-5.40212				-6.78562				2067.46	-5.40212	-6.78562	0	-6.78562	-5.40212				-6.78562
				196.848	166.564			40.1636	18.35			2074.52			-6.79717	56.763	132			2074.31			-5.54467	58.2038	132			2074.31	-5.54467				-6.79717				2074.31	-5.54467	-6.79717	0	-6.79717	-5.54467				-6.79717
				197.384	161.604			40.3882	18.4			2081.41			-6.78963	58.0452	132.5			2081.17			-5.48313	59.5192	132.5			2081.17	-5.48313				-6.78963				2081.17	-5.48313	-6.78963	0	-6.78963	-5.48313				-6.78963
				197.919	169.077			40.6157	18.45			2088.29			-6.68117	59.5545	133			2088.03			-5.42667	61.0527	133			2088.03	-5.42667				-6.68117				2088.03	-5.42667	-6.68117	0	-6.68117	-5.42667				-6.68117
				198.587	169.859			40.6364	18.5			2095.18			-6.81263	61.274	133.5			2094.89			-5.46213	62.7884	133.5			2094.89	-5.46213				-6.81263				2094.89	-5.46213	-6.81263	0	-6.81263	-5.46213				-6.81263
				199.452	167.156			40.3493	18.55			2102.06			-6.81517	63.1865	134			2101.75			-5.23867	64.7101	134			2101.75	-5.23867				-6.81517				2101.75	-5.23867	-6.81517	0	-6.81517	-5.23867				-6.81517
				200.317	158.971			40.0707	18.6			2108.94			-7.37262	65.2752	134.5			2108.61			-5.67912	66.8016	134.5			2108.61	-5.67912				-7.37262				2108.61	-5.67912	-7.37262	0	-7.37262	-5.67912				-7.37262
				201.182	179.242			39.8008	18.65			2115.83			-6.80017	67.5237	135			2115.47			-5.34567	69.0475	135			2115.47	-5.34567				-6.80017				2115.47	-5.34567	-6.80017	0	-6.80017	-5.34567				-6.80017
				202.048	174.528			39.5398	18.7			2122.71			-6.84463	69.9165	135.5			2122.33			-5.47613	71.4333	135.5			2122.33	-5.47613				-6.84463				2122.33	-5.47613	-6.84463	0	-6.84463	-5.47613				-6.84463
				202.913	172.59			39.2878	18.75			2129.6			-6.75717	72.4394	136			2129.19			-5.20167	73.9454	136			2129.19	-5.20167				-6.75717				2129.19	-5.20167	-6.75717	0	-6.75717	-5.20167				-6.75717
				203.778	173.301			39.045	18.8			2136.48			-6.95963	75.0792	136.5			2136.04			-5.33012	76.5714	136.5			2136.04	-5.33012				-6.95963				2136.04	-5.33012	-6.95963	0	-6.95963	-5.33012				-6.95963
				204.643	172.392			38.8116	18.85			2143.36			-7.02817	77.8241	137			2142.9			-4.95467	79.3	137			2142.9	-4.95467				-7.02817				2142.9	-4.95467	-7.02817	0	-7.02817	-4.95467				-7.02817
				205.508	167.813			38.5877	18.9			2150.24			-6.82163	80.3091	137.5			2149.76			-4.70012	81.7634	137.5			2149.76	-4.70012				-6.82163				2149.76	-4.70012	-6.82163	0	-6.82163	-4.70012				-6.82163
				206.373	174.405			38.3736	18.95			2157.05			-6.91617	77.3354	138			2156.59			-4.93167	78.7114	138			2156.59	-4.93167				-6.91617				2156.59	-4.93167	-6.91617	0	-6.91617	-4.93167				-6.91617
				207.238	167.584			38.1693	19			2163.87			-6.94363	74.4597	138.5			2163.41			-5.07113	75.753	138.5			2163.41	-5.07113				-6.94363				2163.41	-5.07113	-6.94363	0	-6.94363	-5.07113				-6.94363
				208.104	162.486			37.9751	19.05			2170.68			-7.01317	71.6938	139			2170.24			-5.27167	72.8996	139			2170.24	-5.27167				-7.01317				2170.24	-5.27167	-7.01317	0	-7.01317	-5.27167				-7.01317
				208.969	158.182			37.7911	19.1			2177.49			-6.99163	69.0509	139.5			2177.07			-5.40613	70.1639	139.5			2177.07	-5.40613				-6.99163				2177.07	-5.40613	-6.99163	0	-6.99163	-5.40613				-6.99163
				209.834	166.117			37.6174	19.15			2184.3			-6.74817	66.5458	140			2183.9			-5.17067	67.5603	140			2183.9	-5.17067				-6.74817				2183.9	-5.17067	-6.74817	0	-6.74817	-5.17067				-6.74817
				210.699	178.077			37.4543	19.2			2191.11			-7.18163	64.1944	140.5			2190.73			-5.44313	65.1046	140.5			2190.73	-5.44313				-7.18163				2190.73	-5.44313	-7.18163	0	-7.18163	-5.44313				-7.18163
				211.564	182.78			37.3018	19.25			2197.93			-6.98517	62.0143	141			2197.55			-5.31367	62.8142	141			2197.55	-5.31367				-6.98517				2197.55	-5.31367	-6.98517	0	-6.98517	-5.31367				-6.98517
				212.429	179.472			37.16	19.3			2204.74			-7.05563	60.0242	141.5			2204.38			-5.46413	60.7078	141.5			2204.38	-5.46413				-7.05563				2204.38	-5.46413	-7.05563	0	-7.05563	-5.46413				-7.05563
				213.295	180.209			37.0291	19.35			2211.55			-7.21017	58.2436	142			2211.21			-5.38367	58.8052	142			2211.21	-5.38367				-7.21017				2211.21	-5.38367	-7.21017	0	-7.21017	-5.38367				-7.21017
				214.16	158.74			36.9092	19.4			2218.36			-7.39462	56.6921	142.5			2218.04			-5.81013	57.1267	142.5			2218.04	-5.81013				-7.39462				2218.04	-5.81013	-7.39462	0	-7.39462	-5.81013				-7.39462
				215.025	183.519			36.8005	19.45			2225.17			-7.52217	55.3891	143			2224.86			-5.78567	55.6925	143			2224.86	-5.78567				-7.52217				2224.86	-5.78567	-7.52217	0	-7.52217	-5.78567				-7.52217
				215.89	182.583			36.7029	19.5			2231.99			-7.09962	54.3525	143.5			2231.69			-5.48913	54.5221	143.5			2231.69	-5.48913				-7.09962				2231.69	-5.48913	-7.09962	0	-7.09962	-5.48913				-7.09962
				216.755	187.466			36.6166	19.55			2238.8			-7.66017	53.5976	144			2238.52			-5.89267	53.6326	144			2238.52	-5.89267				-7.66017				2238.52	-5.89267	-7.66017	0	-7.66017	-5.89267				-7.66017
				217.62	192.775			36.5418	19.6			2245.61			-7.30363	53.1364	144.5			2245.35			-5.64313	53.0382	144.5			2245.35	-5.64313				-7.30363				2245.35	-5.64313	-7.30363	0	-7.30363	-5.64313				-7.30363
				218.486	181.626			36.4783	19.65			2252.42			-7.23817	52.9768	145			2252.17			-5.62867	52.7488	145			2252.17	-5.62867				-7.23817				2252.17	-5.62867	-7.23817	0	-7.23817	-5.62867				-7.23817
				219.351	182.736			36.4264	19.7			2259.23			-7.34662	53.1213	145.5			2259			-5.82713	52.7696	145.5			2259	-5.82713				-7.34662				2259	-5.82713	-7.34662	0	-7.34662	-5.82713				-7.34662
				220.216	171.986			36.386	19.75			2266.05			-7.35117	53.5676	146			2265.83			-5.73067	53.1	146			2265.83	-5.73067				-7.35117				2265.83	-5.73067	-7.35117	0	-7.35117	-5.73067				-7.35117
				221.081	185.388			36.3572	19.8			2272.86			-7.20262	54.3081	146.5			2272.66			-5.60513	53.7345	146.5			2272.66	-5.60513				-7.20262				2272.66	-5.60513	-7.20262	0	-7.20262	-5.60513				-7.20262
				221.946	187.237			36.3401	19.85			2279.67			-7.67617	55.3311	147			2279.48			-5.73967	54.6623	147			2279.48	-5.73967				-7.67617				2279.48	-5.73967	-7.67617	0	-7.67617	-5.73967				-7.67617
				222.811	192.538			36.3346	19.9			2286.48			-7.65462	56.6213	147.5			2286.31			-5.77313	55.869	147.5			2286.31	-5.77313				-7.65462				2286.31	-5.77313	-7.65462	0	-7.65462	-5.77313				-7.65462
				223.677	170.004			36.3407	19.95			2293.29			-7.63817	58.1608	148			2293.14			-5.668	57.3369	148			2293.14	-5.668				-7.63817				2293.14	-5.668	-7.63817	0	-7.63817	-5.668				-7.63817
				224.542	163.294			36.3585	20			2300.03			-7.66263	59.5909	148.5			2299.9			-5.80612	58.71	148.5			2299.9	-5.80612				-7.66263				2299.9	-5.80612	-7.66263	0	-7.66263	-5.80612				-7.66263
				225.407	181.118			36.3879	20.05			2305.93			-7.75417	57.3414	149			2305.95			-6.162	56.4489	149			2305.95	-6.162				-7.75417				2305.95	-6.162	-7.75417	0	-7.75417	-6.162				-7.75417
				226.272	185.78			36.4288	20.1			2311.83			-7.51662	55.3447	149.5			2311.99			-6.04413	54.4498	149.5			2311.99	-6.04413				-7.51662				2311.99	-6.04413	-7.51662	0	-7.51662	-6.04413				-7.51662
				227.137	185.594			36.4814	20.15			2317.72			-7.94317	53.6288	150			2318.03			-6.413	52.7425	150			2318.03	-6.413				-7.94317				2318.03	-6.413	-7.94317	0	-7.94317	-6.413				-7.94317
				228.002	180.844			36.5454	20.2			2323.62			-8.21162	52.2215	150.5			2324.07			-6.55112	51.3562	150.5			2324.07	-6.55112				-8.21162				2324.07	-6.55112	-8.21162	0	-8.21162	-6.55112				-8.21162
				228.867	188.725			36.6209	20.25			2329.51			-7.94017	51.1483	151			2330.11			-6.477	50.3172	151			2330.11	-6.477				-7.94017				2330.11	-6.477	-7.94017	0	-7.94017	-6.477				-7.94017
				229.733	175.872			36.7078	20.3			2335.41			-7.7802	50.4305	151.5			2336.16			-6.3028	49.6475	151.5			2336.16	-6.3028				-7.7802				2336.16	-6.3028	-7.7802	0	-7.7802	-6.3028				-7.7802
				230.598	180.783			36.8059	20.35			2341.31			-7.66317	50.0834	152			2342.2			-6.504	49.3621	152			2342.2	-6.504				-7.66317				2342.2	-6.504	-7.66317	0	-7.66317	-6.504				-7.66317
				231.463	172.28			36.9153	20.4			2347.2			-7.9812	50.1146	152.5			2348.24			-6.5238	49.4677	152.5			2348.24	-6.5238				-7.9812				2348.24	-6.5238	-7.9812	0	-7.9812	-6.5238				-7.9812
				232.328	174.495			37.0357	20.45			2353.1			-8.21117	50.5236	153			2354.28			-6.904	49.9617	153			2354.28	-6.904				-8.21117				2354.28	-6.904	-8.21117	0	-8.21117	-6.904				-8.21117
				233.193	190.895			37.1672	20.5			2359			-8.0232	51.3012	153.5			2360.33			-6.6068	50.8328	153.5			2360.33	-6.6068				-8.0232				2360.33	-6.6068	-8.0232	0	-8.0232	-6.6068				-8.0232
				234.058	176.681			37.3095	20.55			2364.89			-7.99817	52.4311	154			2366.37			-6.383	52.0622	154			2366.37	-6.383				-7.99817				2366.37	-6.383	-7.99817	0	-7.99817	-6.383				-7.99817
				234.923	186.885			37.4626	20.6			2370.79			-7.7342	53.8911	154.5			2372.41			-6.3358	53.6251	154.5			2372.41	-6.3358				-7.7342				2372.41	-6.3358	-7.7342	0	-7.7342	-6.3358				-7.7342
				235.789	188.892			37.6264	20.65			2376.69			-8.37217	55.6552	155			2378.45			-6.739	55.4934	155			2378.45	-6.739				-8.37217				2378.45	-6.739	-8.37217	0	-8.37217	-6.739				-8.37217
				236.654	193.403			37.8006	20.7			2382.72			-7.7782	57.4862	155.5			2384.63			-5.8258	57.4131	155.5			2384.63	-5.8258				-7.7782				2384.63	-5.8258	-7.7782	0	-7.7782	-5.8258				-7.7782
				237.519	177.839			37.9851	20.75			2391.99			-7.69717	54.7299	156			2393.97			-5.619	54.3882	156			2393.97	-5.619				-7.69717				2393.97	-5.619	-7.69717	0	-7.69717	-5.619				-7.69717
				238.384	185.111			38.1798	20.8			2401.25			-7.6662	52.638	156.5			2403.31			-5.6828	52.0404	156.5			2403.31	-5.6828				-7.6662				2403.31	-5.6828	-7.6662	0	-7.6662	-5.6828				-7.6662
				239.249	171.567			38.3846	20.85			2410.52			-7.98417	51.2918	157			2412.66			-6.146	50.4642	157			2412.66	-6.146				-7.98417				2412.66	-6.146	-7.98417	0	-7.98417	-6.146				-7.98417
				240.114	187.009			38.5993	20.9			2419.79			-7.8332	50.7509	157.5			2422			-5.9518	49.7331	157.5			2422	-5.9518				-7.8332				2422	-5.9518	-7.8332	0	-7.8332	-5.9518				-7.8332
				240.98	171.805			38.8236	20.95			2429.06			-8.02217	51.0406	158			2431.34			-5.935	49.8842	158			2431.34	-5.935				-8.02217				2431.34	-5.935	-8.02217	0	-8.02217	-5.935				-8.02217
				241.845	171.766			39.0576	21			2438.33			-8.0652	52.1473	158.5			2440.68			-5.9558	50.9097	158.5			2440.68	-5.9558				-8.0652				2440.68	-5.9558	-8.0652	0	-8.0652	-5.9558				-8.0652
				242.71	192.49			39.3008	21.05			2447.6			-7.63617	54.0207	159			2450.03			-5.74	52.7586	159			2450.03	-5.74				-7.63617				2450.03	-5.74	-7.63617	0	-7.63617	-5.74				-7.63617
				243.575	194.135			39.5533	21.1			2456.87			-7.9282	56.5848	159.5			2459.37			-6.0298	55.3485	159.5			2459.37	-6.0298				-7.9282				2459.37	-6.0298	-7.9282	0	-7.9282	-6.0298				-7.9282
				244.44	171.759			39.8149	21.15			2466.14			-7.62617	59.7506	160			2468.71			-5.905	58.5811	160			2468.71	-5.905				-7.62617				2468.71	-5.905	-7.62617	0	-7.62617	-5.905				-7.62617
				245.305	178.574			40.0852	21.2			2475.4			-7.8042	63.4282	160.5			2478.05			-6.0458	62.3566	160.5			2478.05	-6.0458				-7.8042				2478.05	-6.0458	-7.8042	0	-7.8042	-6.0458				-7.8042
				246.171	168.877			40.3643	21.25			2488.71			-7.57817	59.5826	161			2491.19			-5.885	58.5847	161			2491.19	-5.885				-7.57817				2491.19	-5.885	-7.57817	0	-7.57817	-5.885				-7.57817
				247.036	189.627			40.6518	21.3			2502.46			-7.5562	55.4898	161.5			2504.74			-6.1228	54.5474	161.5			2504.74	-6.1228				-7.5562				2504.74	-6.1228	-7.5562	0	-7.5562	-6.1228				-7.5562
				247.901	188.907			40.9477	21.35			2516.21			-7.82217	52.193	162			2518.29			-6.093	51.2886	162			2518.29	-6.093				-7.82217				2518.29	-6.093	-7.82217	0	-7.82217	-6.093				-7.82217
				248.766	201.636			41.2516	21.4			2529.96			-7.6902	49.8505	162.5			2531.84			-6.0228	48.964	162.5			2531.84	-6.0228				-7.6902				2531.84	-6.0228	-7.6902	0	-7.6902	-6.0228				-7.6902
				249.631	190.64			41.5636	21.45			2543.71			-7.52417	48.6003	163			2545.4			-6.126	47.7102	163			2545.4	-6.126				-7.52417				2545.4	-6.126	-7.52417	0	-7.52417	-6.126				-7.52417
				250.496	181.583			41.8833	21.5			2557.46			-6.7152	48.5271	163.5			2558.95			-5.7908	47.612	163.5			2558.95	-5.7908				-6.7152				2558.95	-5.7908	-6.7152	0	-6.7152	-5.7908				-6.7152
				251.362	186.952			42.2106	21.55			2571.22			-7.77317	49.6359	164			2572.5			-6.302	48.6763	164			2572.5	-6.302				-7.77317				2572.5	-6.302	-7.77317	0	-7.77317	-6.302				-7.77317
				252.227	171.631			42.5454	21.6			2584.97			-7.8782	51.851	164.5			2586.05			-6.2728	50.8302	164.5			2586.05	-6.2728				-7.8782				2586.05	-6.2728	-7.8782	0	-7.8782	-6.2728				-7.8782
				253.092	185.724			42.8874	21.65			2598.72			-7.47817	55.039	165			2599.61			-5.982	53.9434	165			2599.61	-5.982				-7.47817				2599.61	-5.982	-7.47817	0	-7.47817	-5.982				-7.47817
				253.957	182.166			43.2365	21.7			2612.47			-7.5392	59.0425	165.5			2613.16			-5.7688	57.8611	165.5			2613.16	-5.7688				-7.5392				2613.16	-5.7688	-7.5392	0	-7.5392	-5.7688				-7.5392
				254.822	184.428			43.5925	21.75			2624.72			-7.32517	60.2926	166			2625.25			-5.689	59.0529	166			2625.25	-5.689				-7.32517				2625.25	-5.689	-7.32517	0	-7.32517	-5.689				-7.32517
				255.687	180.443			43.9553	21.8			2634.74			-7.1512	56.8299	166.5			2635.16			-5.5718	55.5661	166.5			2635.16	-5.5718				-7.1512				2635.16	-5.5718	-7.1512	0	-7.1512	-5.5718				-7.1512
				256.553	179.161			44.3246	21.85			2644.75			-6.87517	53.7533	167			2645.06			-5.556	52.4377	167			2645.06	-5.556				-6.87517				2645.06	-5.556	-6.87517	0	-6.87517	-5.556				-6.87517
				257.418	177.556			44.7003	21.9			2654.76			-7.8752	51.1325	167.5			2654.97			-6.2958	49.7354	167.5			2654.97	-6.2958				-7.8752				2654.97	-6.2958	-7.8752	0	-7.8752	-6.2958				-7.8752
				258.283	190.615			45.0823	21.95			2664.77			-6.79417	49.0407	168			2664.87			-5.775	47.5319	168			2664.87	-5.775				-6.79417				2664.87	-5.775	-6.79417	0	-6.79417	-5.775				-6.79417
				259.148	175.512			45.4704	22			2674.78			-7.6732	47.5478	168.5			2674.78			-6.236	45.8991	168.5			2674.78	-6.236				-7.6732				2674.78	-6.236	-7.6732	0	-7.6732	-6.236				-7.6732
				260.305	159.47			45.1927	22.05			2684.79			-7.31417	46.7111	169			2684.68			-5.886	44.8993	169			2684.68	-5.886				-7.31417				2684.68	-5.886	-7.31417	0	-7.31417	-5.886				-7.31417
				261.463	172.265			44.9314	22.1			2694.8			-7.6342	46.5662	169.5			2694.59			-6.2698	44.5751	169.5			2694.59	-6.2698				-7.6342				2694.59	-6.2698	-7.6342	0	-7.6342	-6.2698				-7.6342
				262.62	178.585			44.6866	22.15			2704.82			-7.65617	47.1193	170			2704.49			-6.369	44.9411	170			2704.49	-6.369				-7.65617				2704.49	-6.369	-7.65617	0	-7.65617	-6.369				-7.65617
				263.777	190.459			44.4587	22.2			2714.83			-7.3792	48.3465	170.5			2714.4			-6.1188	45.9809	170.5			2714.4	-6.1188				-7.3792				2714.4	-6.1188	-7.3792	0	-7.3792	-6.1188				-7.3792
				264.935	186.11			44.2479	22.25			2724.84			-7.78417	50.1985	171			2724.3			-6.484	47.6504	171			2724.3	-6.484				-7.78417				2724.3	-6.484	-7.78417	0	-7.78417	-6.484				-7.78417
				266.092	181.341			44.0545	22.3			2734.85			-7.7632	52.6092	171.5			2734.21			-6.3948	49.8863	171.5			2734.21	-6.3948				-7.7632				2734.21	-6.3948	-7.7632	0	-7.7632	-6.3948				-7.7632
				267.25	174.292			43.8787	22.35			2744.86			-7.52017	55.5059	172			2744.11			-6.249	52.6166	172			2744.11	-6.249				-7.52017				2744.11	-6.249	-7.52017	0	-7.52017	-6.249				-7.52017
				268.407	174.264			43.7208	22.4			2754.87			-7.1912	58.8169	172.5			2754.02			-5.9368	55.7687	172.5			2754.02	-5.9368				-7.1912				2754.02	-5.9368	-7.1912	0	-7.1912	-5.9368				-7.1912
				269.565	177.459			43.5808	22.45			2761.09			-7.10917	57.5638	173			2760.25			-5.736	54.5663	173			2760.25	-5.736				-7.10917				2760.25	-5.736	-7.10917	0	-7.10917	-5.736				-7.10917
				270.722	185.103			43.4591	22.5			2766.69			-7.4452	55.7069	173.5			2765.88			-5.9688	52.8147	173.5			2765.88	-5.9688				-7.4452				2765.88	-5.9688	-7.4452	0	-7.4452	-5.9688				-7.4452
				271.879	181.18			43.3557	22.55			2772.29			-8.01917	54.0543	174			2771.52			-6.469	51.2923	174			2771.52	-6.469				-8.01917				2771.52	-6.469	-8.01917	0	-8.01917	-6.469				-8.01917
				273.037	189.033			43.2708	22.6			2777.89			-7.9172	52.6253	174.5			2777.15			-6.3098	50.0199	174.5			2777.15	-6.3098				-7.9172				2777.15	-6.3098	-7.9172	0	-7.9172	-6.3098				-7.9172
				274.194	183.676			43.2044	22.65			2783.5			-7.43517	51.4387	175			2782.79			-6.054	49.0171	175			2782.79	-6.054				-7.43517				2782.79	-6.054	-7.43517	0	-7.43517	-6.054				-7.43517
				275.351	163.199			43.1568	22.7			2789.1			-7.6992	50.5113	175.5			2788.42			-6.2608	48.3007	175.5			2788.42	-6.2608				-7.6992				2788.42	-6.2608	-7.6992	0	-7.6992	-6.2608				-7.6992
				276.509	171.264			43.1278	22.75			2794.7			-7.86617	49.8578	176			2794.06			-6.476	47.8834	176			2794.06	-6.476				-7.86617				2794.06	-6.476	-7.86617	0	-7.86617	-6.476				-7.86617
				277.666	172.955			43.1177	22.8			2800.3			-7.6642	49.489	176.5			2799.69			-6.1568	47.7732	176.5			2799.69	-6.1568				-7.6642				2799.69	-6.1568	-7.6642	0	-7.6642	-6.1568				-7.6642
				278.824	179.723			43.1263	22.85			2805.9			-7.49917	49.4112	177			2805.32			-5.809	47.9721	177			2805.32	-5.809				-7.49917				2805.32	-5.809	-7.49917	0	-7.49917	-5.809				-7.49917
				279.981	175.353			43.1537	22.9			2811.5			-7.4022	49.6258	177.5			2810.96			-5.6998	48.4764	177.5			2810.96	-5.6998				-7.4022				2810.96	-5.6998	-7.4022	0	-7.4022	-5.6998				-7.4022
				281.139	188.595			43.1998	22.95			2817.1			-7.55917	50.1291	178			2816.59			-5.864	49.2766	178			2816.59	-5.864				-7.55917				2816.59	-5.864	-7.55917	0	-7.55917	-5.864				-7.55917
				282.296	184.24			43.2646	23			2822.7			-7.8742	50.9125	178.5			2822.23			-6.0338	50.3588	178.5			2822.23	-6.0338				-7.8742				2822.23	-6.0338	-7.8742	0	-7.8742	-6.0338				-7.8742
				283.453	182.855			43.348	23.05			2828.3			-8.14917	51.9633	179			2827.86			-6.2	51.7051	179			2827.86	-6.2				-8.14917				2827.86	-6.2	-8.14917	0	-8.14917	-6.2				-8.14917
				284.611	186.916			43.4499	23.1			2833.9			-8.2092	53.2657	179.5			2833.5			-6.2798	53.2955	179.5			2833.5	-6.2798				-8.2092				2833.5	-6.2798	-8.2092	0	-8.2092	-6.2798				-8.2092
				285.768	175.837			43.5701	23.15			2839.51			-8.17817	54.8018	180			2839.13			-6.172	55.109	180			2839.13	-6.172				-8.17817				2839.13	-6.172	-8.17817	0	-8.17817	-6.172				-8.17817
				286.925	173.13			43.7086	23.2			2845.11			-7.9612	56.5525	180.5			2844.76			-5.9638	57.1243	180.5			2844.76	-5.9638				-7.9612				2844.76	-5.9638	-7.9612	0	-7.9612	-5.9638				-7.9612
				288.083	172.754			43.865	23.25			2850.54			-8.17917	58.1116	181			2850.22			-6.044	58.9101	181			2850.22	-6.044				-8.17917				2850.22	-6.044	-8.17917	0	-8.17917	-6.044				-8.17917
				289.24	175.784			44.0394	23.3			2854.72			-8.1652	56.9766	181.5			2854.39			-5.9718	57.8239	181.5			2854.39	-5.9718				-8.1652				2854.39	-5.9718	-8.1652	0	-8.1652	-5.9718				-8.1652
				290.398	163.732			44.2313	23.35			2858.9			-8.11517	55.9593	182			2858.56			-5.876	56.8593	182			2858.56	-5.876				-8.11517				2858.56	-5.876	-8.11517	0	-8.11517	-5.876				-8.11517
				291.555	169.069			44.4406	23.4			2863.08			-8.4842	55.0661	182.5			2862.73			-6.2378	56.0225	182.5			2862.73	-6.2378				-8.4842				2862.73	-6.2378	-8.4842	0	-8.4842	-6.2378				-8.4842
				292.712	174.29			44.6671	23.45			2867.25			-8.40917	54.3031	183			2866.9			-6.14	55.3193	183			2866.9	-6.14				-8.40917				2866.9	-6.14	-8.40917	0	-8.40917	-6.14				-8.40917
				293.87	185.664			44.9105	23.5			2871.43			-8.3612	53.676	183.5			2871.07			-6.1378	54.7549	183.5			2871.07	-6.1378				-8.3612				2871.07	-6.1378	-8.3612	0	-8.3612	-6.1378				-8.3612
				295.027	175.054			45.1706	23.55			2875.61			-7.80417	53.1894	184			2875.23			-5.75	54.3336	184			2875.23	-5.75				-7.80417				2875.23	-5.75	-7.80417	0	-7.80417	-5.75				-7.80417
				296.185	181.206			45.4469	23.6			2879.79			-7.4772	52.8474	184.5			2879.4			-5.4538	54.0588	184.5			2879.4	-5.4538				-7.4772				2879.4	-5.4538	-7.4772	0	-7.4772	-5.4538				-7.4772
				297.342	176.901			45.7393	23.65			2883.97			-7.86317	52.6527	185			2883.57			-5.707	53.9326	185			2883.57	-5.707				-7.86317				2883.57	-5.707	-7.86317	0	-7.86317	-5.707				-7.86317
				298.499	175.003			46.0475	23.7			2888.15			-7.7192	52.6069	185.5			2887.74			-5.7008	53.9562	185.5			2887.74	-5.7008				-7.7192				2887.74	-5.7008	-7.7192	0	-7.7192	-5.7008				-7.7192
				299.657	185.86			46.371	23.75			2892.33			-7.76617	52.7105	186			2891.91			-5.582	54.1293	186			2891.91	-5.582				-7.76617				2891.91	-5.582	-7.76617	0	-7.76617	-5.582				-7.76617
				300.814	188.76			46.7097	23.8			2896.51			-7.1232	52.9626	186.5			2896.08			-4.8578	54.4506	186.5			2896.08	-4.8578				-7.1232				2896.08	-4.8578	-7.1232	0	-7.1232	-4.8578				-7.1232
				301.972	185.473			47.0632	23.85			2900.69			-7.99317	53.361	187			2900.25			-5.721	54.9173	187			2900.25	-5.721				-7.99317				2900.25	-5.721	-7.99317	0	-7.99317	-5.721				-7.99317
				303.129	176.403			47.431	23.9			2904.87			-8.4292	53.9025	187.5			2904.41			-6.2028	55.5259	187.5			2904.41	-6.2028				-8.4292				2904.41	-6.2028	-8.4292	0	-8.4292	-6.2028				-8.4292
				304.286	188.367			47.813	23.95			2909.05			-8.10433	54.5828	188			2908.58			-5.71167	56.2717	188			2908.58	-5.71167				-8.10433				2908.58	-5.71167	-8.10433	0	-8.10433	-5.71167				-8.10433
				305.444	184.611			48.2088	24			2913.23			-7.9592	55.397	188.5			2912.75			-5.8378	57.1494	188.5			2912.75	-5.8378				-7.9592				2912.75	-5.8378	-7.9592	0	-7.9592	-5.8378				-7.9592
				306.601	189.27			48.618	24.05			2917.41			-8.09133	56.339	189			2916.92			-5.96567	58.153	189			2916.92	-5.96567				-8.09133				2916.92	-5.96567	-8.09133	0	-8.09133	-5.96567				-8.09133
				307.759	178.457			49.0404	24.1			2921.58			-8.1062	57.4027	189.5			2921.09			-6.0288	59.276	189.5			2921.09	-6.0288				-8.1062				2921.09	-6.0288	-8.1062	0	-8.1062	-6.0288				-8.1062
				308.916	172.463			49.4754	24.15			2925.76			-7.40633	58.5814	190			2925.26			-5.42867	60.512	190			2925.26	-5.42867				-7.40633				2925.26	-5.42867	-7.40633	0	-7.40633	-5.42867				-7.40633
				310.073	171.158			49.923	24.2			2929.94			-7.3522	59.8683	190.5			2929.43			-5.2118	61.854	190.5			2929.43	-5.2118				-7.3522				2929.43	-5.2118	-7.3522	0	-7.3522	-5.2118				-7.3522
				311.231	189.784			50.3826	24.25			2934.12			-7.83333	61.2567	191			2933.59			-5.73467	63.2953	191			2933.59	-5.73467				-7.83333				2933.59	-5.73467	-7.83333	0	-7.83333	-5.73467				-7.83333
				312.388	187.533			50.854	24.3			2938.3			-7.2822	62.7397	191.5			2937.76			-5.053	64.8294	191.5			2937.76	-5.053				-7.2822				2937.76	-5.053	-7.2822	0	-7.2822	-5.053				-7.2822
				313.546	188.786			51.3369	24.35			2942.48			-7.83333	64.3108	192			2941.93			-5.47967	66.4498	192			2941.93	-5.47967				-7.83333				2941.93	-5.47967	-7.83333	0	-7.83333	-5.47967				-7.83333
				314.703	183.28			51.8308	24.4			2946.66			-7.7092	65.9638	192.5			2946.1			-5.634	68.1503	192.5			2946.1	-5.634				-7.7092				2946.1	-5.634	-7.7092	0	-7.7092	-5.634				-7.7092
				315.86	188.795			52.3356	24.45			2950.84			-7.67833	67.6926	193			2950.27			-5.43667	69.925	193			2950.27	-5.43667				-7.67833				2950.27	-5.43667	-7.67833	0	-7.67833	-5.43667				-7.67833
				317.018	169.929			52.8509	24.5			2955.02			-7.4562	69.4915	193.5			2954.44			-5.353	71.7686	193.5			2954.44	-5.353				-7.4562				2954.44	-5.353	-7.4562	0	-7.4562	-5.353				-7.4562
				318.175	168.948			53.3765	24.55			2959.2			-7.93133	71.3553	194			2958.61			-5.75167	73.6758	194			2958.61	-5.75167				-7.93133				2958.61	-5.75167	-7.93133	0	-7.93133	-5.75167				-7.93133
				319.332	187.861			53.9119	24.6			2963.38			-8.1462	73.2791	194.5			2962.77			-5.975	75.6418	194.5			2962.77	-5.975				-8.1462				2962.77	-5.975	-8.1462	0	-8.1462	-5.975				-8.1462
				320.49	197.048			54.4569	24.65			2967.56			-7.53933	75.2582	195			2966.94			-5.26067	77.6621	195			2966.94	-5.26067				-7.53933				2966.94	-5.26067	-7.53933	0	-7.53933	-5.26067				-7.53933
				321.647	185.255			55.0112	24.7			2972.34			-7.1612	75.8941	195.5			2971.75			-5.192	78.4183	195.5			2971.75	-5.192				-7.1612				2971.75	-5.192	-7.1612	0	-7.1612	-5.192				-7.1612
				322.805	182.664			55.5746	24.75			2978.19			-7.37533	74.1602	196			2977.68			-5.18367	76.9491	196			2977.68	-5.18367				-7.37533				2977.68	-5.18367	-7.37533	0	-7.37533	-5.18367				-7.37533
				323.962	190.612			56.1468	24.8			2984.05			-7.3122	72.5705	196.5			2983.61			-5.346	75.6273	196.5			2983.61	-5.346				-7.3122				2983.61	-5.346	-7.3122	0	-7.3122	-5.346				-7.3122
				325.119	194.624			56.7275	24.85			2989.9			-7.50933	71.1347	197			2989.54			-5.45967	74.4608	197			2989.54	-5.45967				-7.50933				2989.54	-5.45967	-7.50933	0	-7.50933	-5.45967				-7.50933
				326.277	195.486			57.3164	24.9			2995.75			-7.7462	69.8624	197.5			2995.48			-5.643	73.4568	197.5			2995.48	-5.643				-7.7462				2995.48	-5.643	-7.7462	0	-7.7462	-5.643				-7.7462
				327.434	196.544			57.9133	24.95			3001.61			-7.60933	68.7627	198			3001.41			-5.46267	72.6221	198			3001.41	-5.46267				-7.60933				3001.41	-5.46267	-7.60933	0	-7.60933	-5.46267				-7.60933
				328.592	176.728			58.518	25			3007.46			-7.4482	67.8438	198.5			3007.34			-5.34	71.9627	198.5			3007.34	-5.34				-7.4482				3007.34	-5.34	-7.4482	0	-7.4482	-5.34				-7.4482
				329.749	173.043			59.1302	25.05			3013.32			-7.08533	67.1134	199			3013.28			-5.16567	71.4834	199			3013.28	-5.16567				-7.08533				3013.28	-5.16567	-7.08533	0	-7.08533	-5.16567				-7.08533
				330.906	194.973			59.7497	25.1			3019.17			-7.3762	66.5774	199.5			3019.21			-5.312	71.1878	199.5			3019.21	-5.312				-7.3762				3019.21	-5.312	-7.3762	0	-7.3762	-5.312				-7.3762
				332.064	192.945			60.3762	25.15			3025.02			-7.93333	66.2407	200			3025.14			-5.78567	71.0782	200			3025.14	-5.78567				-7.93333				3025.14	-5.78567	-7.93333	0	-7.93333	-5.78567				-7.93333
				333.221	196.631			61.0096	25.2			3030.88			-7.8652	66.1063	200.5			3031.07			-5.512	71.1556	200.5			3031.07	-5.512				-7.8652				3031.07	-5.512	-7.8652	0	-7.8652	-5.512				-7.8652
				334.379	188.825			61.6496	25.25			3036.73			-8.12733	66.1755	201			3037.01			-5.89067	71.4191	201			3037.01	-5.89067				-8.12733				3037.01	-5.89067	-8.12733	0	-8.12733	-5.89067				-8.12733
				335.536	193.428			62.296	25.3			3042.59			-6.98843	66.4476	201.5			3042.94			-5.00243	71.8669	201.5			3042.94	-5.00243				-6.98843				3042.94	-5.00243	-6.98843	0	-6.98843	-5.00243				-6.98843
				336.693	173.917			62.9487	25.35			3048.44			-7.60033	66.9201	202			3048.87			-5.52467	72.4955	202			3048.87	-5.52467				-7.60033				3048.87	-5.52467	-7.60033	0	-7.60033	-5.52467				-7.60033
				337.851	177.96			63.6074	25.4			3054.29			-8.16943	67.5889	202.5			3054.81			-6.12143	73.3003	202.5			3054.81	-6.12143				-8.16943				3054.81	-6.12143	-8.16943	0	-8.16943	-6.12143				-8.16943
				339.008	183.138			64.272	25.45			3060.15			-8.16633	68.4481	203			3060.74			-5.79967	74.2755	203			3060.74	-5.79967				-8.16633				3060.74	-5.79967	-8.16633	0	-8.16633	-5.79967				-8.16633
				340.166	191.938			64.9422	25.5			3066			-8.32143	69.4907	203.5			3066.67			-6.11743	75.4145	203.5			3066.67	-6.11743				-8.32143				3066.67	-6.11743	-8.32143	0	-8.32143	-6.11743				-8.32143
				341.323	177.31			65.6179	25.55			3071.86			-8.29933	70.7087	204			3072.6			-6.05867	76.71	204			3072.6	-6.05867				-8.29933				3072.6	-6.05867	-8.29933	0	-8.29933	-6.05867				-8.29933
				342.48	188.264			66.299	25.6			3077.71			-8.10743	72.093	204.5			3078.54			-6.02543	78.1543	204.5			3078.54	-6.02543				-8.10743				3078.54	-6.02543	-8.10743	0	-8.10743	-6.02543				-8.10743
				343.638	186.04			66.9852	25.65			3083.56			-8.32033	73.6344	205			3084.47			-6.06767	79.7392	205			3084.47	-6.06767				-8.32033				3084.47	-6.06767	-8.32033	0	-8.32033	-6.06767				-8.32033
				344.795	180.292			67.6764	25.7			3089.42			-7.80943	75.3232	205.5			3090.4			-5.80143	81.4565	205.5			3090.4	-5.80143				-7.80943				3090.4	-5.80143	-7.80943	0	-7.80943	-5.80143				-7.80943
				345.952	185.864			68.3725	25.75			3095.27			-8.23033	77.1497	206			3096.33			-5.94267	83.2982	206			3096.33	-5.94267				-8.23033				3096.33	-5.94267	-8.23033	0	-8.23033	-5.94267				-8.23033
				347.11	178.672			69.0733	25.8			3101.13			-8.46843	79.1044	206.5			3102.27			-6.41343	85.256	206.5			3102.27	-6.41343				-8.46843				3102.27	-6.41343	-8.46843	0	-8.46843	-6.41343				-8.46843
				348.267	175.442			69.7787	25.85			3106.98			-8.49533	81.178	207			3108.2			-6.18467	87.3222	207			3108.2	-6.18467				-8.49533				3108.2	-6.18467	-8.49533	0	-8.49533	-6.18467				-8.49533
				349.425	173.821			70.4885	25.9			3112.83			-8.48343	83.3616	207.5			3114.13			-6.40243	89.4893	207.5			3114.13	-6.40243				-8.48343				3114.13	-6.40243	-8.48343	0	-8.48343	-6.40243				-8.48343
				350.582	184.276			71.2026	25.95			3118.69			-8.29533	85.6469	208			3120.07			-6.12867	91.7501	208			3120.07	-6.12867				-8.29533				3120.07	-6.12867	-8.29533	0	-8.29533	-6.12867				-8.29533
				351.74	184.659			71.9209	26			3124.54			-8.64443	88.0258	208.5			3126			-6.54543	94.0979	208.5			3126	-6.54543				-8.64443				3126	-6.54543	-8.64443	0	-8.64443	-6.54543				-8.64443
				352.897	184.225			72.6433	26.05			3130.4			-8.50533	90.4911	209			3131.93			-6.31667	96.5264	209			3131.93	-6.31667				-8.50533				3131.93	-6.31667	-8.50533	0	-8.50533	-6.31667				-8.50533
				354.054	188.408			73.3695	26.1			3136.25			-8.77543	93.0359	209.5			3137.86			-6.80843	99.0295	209.5			3137.86	-6.80843				-8.77543				3137.86	-6.80843	-8.77543	0	-8.77543	-6.80843				-8.77543
				355.212	180.585			74.0996	26.15			3142.1			-8.27733	95.6537	210			3143.8			-6.45767	101.602	210			3143.8	-6.45767				-8.27733				3143.8	-6.45767	-8.27733	0	-8.27733	-6.45767				-8.27733
				356.369	186.533			74.8334	26.2			3147.96			-8.02043	98.3389	210.5			3149.73			-6.39943	104.238	210.5			3149.73	-6.39943				-8.02043				3149.73	-6.39943	-8.02043	0	-8.02043	-6.39943				-8.02043
				357.526	174.441			75.5707	26.25			3153.81			-7.76333	101.086	211			3155.66			-6.20067	106.934	211			3155.66	-6.20067				-7.76333				3155.66	-6.20067	-7.76333	0	-7.76333	-6.20067				-7.76333
				358.684	177.515			76.3116	26.3			3159.67			-7.67943	103.89	211.5			3161.6			-6.00943	109.684	211.5			3161.6	-6.00943				-7.67943				3161.6	-6.00943	-7.67943	0	-7.67943	-6.00943				-7.67943
				359.841	176.512			77.0558	26.35			3165.52			-8.28033	106.747	212			3167.53			-6.49467	112.486	212			3167.53	-6.49467				-8.28033				3167.53	-6.49467	-8.28033	0	-8.28033	-6.49467				-8.28033
				360.999	168.86			77.8034	26.4			3171.37			-8.58743	109.652	212.5			3173.46			-6.83943	115.335	212.5			3173.46	-6.83943				-8.58743				3173.46	-6.83943	-8.58743	0	-8.58743	-6.83943				-8.58743
				362.156	166.868			78.5541	26.45			3177.23			-8.47733	112.601	213			3179.39			-6.75167	118.227	213			3179.39	-6.75167				-8.47733				3179.39	-6.75167	-8.47733	0	-8.47733	-6.75167				-8.47733
				363.313	158.344			79.308	26.5			3183.08			-8.61643	115.592	213.5			3185.33			-6.98843	121.16	213.5			3185.33	-6.98843				-8.61643				3185.33	-6.98843	-8.61643	0	-8.61643	-6.98843				-8.61643
				364.471	156.478			80.0648	26.55			3188.94			-8.82933	118.621	214			3191.26			-6.97467	124.132	214			3191.26	-6.97467				-8.82933				3191.26	-6.97467	-8.82933	0	-8.82933	-6.97467				-8.82933
				365.628	135.786			80.8246	26.6			3194.79			-8.62843	121.685	214.5			3197.19			-6.70643	127.138	214.5			3197.19	-6.70643				-8.62843				3197.19	-6.70643	-8.62843	0	-8.62843	-6.70643				-8.62843
												3200.64			-8.35233	124.782	215			3203.12			-6.37667	130.176	215			3203.12	-6.37667				-8.35233				3203.12	-6.37667	-8.35233	0	-8.35233	-6.37667				-8.35233
												3206.5			-8.49743	127.91	215.5			3209.06			-6.53143	133.246	215.5			3209.06	-6.53143				-8.49743				3209.06	-6.53143	-8.49743	0	-8.49743	-6.53143				-8.49743
				563.983		31.1132		37.6765	26.75			3212.35			-8.57633	131.065	216			3214.99			-6.55767	136.343	216			3214.99	-6.55767				-8.57633				3214.99	-6.55767	-8.57633	0	-8.57633	-6.55767				-8.57633
				569.03		36.6202		35.9987	26.8			3218.21			-8.36143	134.247	216.5			3220.92			-6.39743	139.467	216.5			3220.92	-6.39743				-8.36143				3220.92	-6.39743	-8.36143	0	-8.36143	-6.39743				-8.36143
				574.077		45.8706		34.3631	26.85			3224.06			-8.63933	137.453	217			3226.86			-6.44467	142.616	217			3226.86	-6.44467				-8.63933				3226.86	-6.44467	-8.63933	0	-8.63933	-6.44467				-8.63933
				579.125		34.8627		32.7762	26.9			3229.91			-8.72043	140.681	217.5			3232.79			-6.79643	145.788	217.5			3232.79	-6.79643				-8.72043				3232.79	-6.79643	-8.72043	0	-8.72043	-6.79643				-8.72043
				584.172		34.0733		31.2452	26.95			3235.77			-8.13633	143.931	218			3238.72			-6.02367	148.982	218			3238.72	-6.02367				-8.13633				3238.72	-6.02367	-8.13633	0	-8.13633	-6.02367				-8.13633
				589.219		33.67		29.7788	27			3241.62			-8.41143	147.2	218.5			3244.65			-6.34043	152.196	218.5			3244.65	-6.34043				-8.41143				3244.65	-6.34043	-8.41143	0	-8.41143	-6.34043				-8.41143
				594.267		31.1238		28.3871	27.05			3247.48			-8.17733	150.488	219			3250.59			-6.11167	155.429	219			3250.59	-6.11167				-8.17733				3250.59	-6.11167	-8.17733	0	-8.17733	-6.11167				-8.17733
				599.314		27.7852		27.0815	27.1			3253.33			-7.37643	153.793	219.5			3256.52			-5.77643	158.68	219.5			3256.52	-5.77643				-7.37643				3256.52	-5.77643	-7.37643	0	-7.37643	-5.77643				-7.37643
				604.361		31.0029		25.8751	27.15			3259.18			-7.70833	157.115	220			3262.45			-5.71067	161.948	220			3262.45	-5.71067				-7.70833				3262.45	-5.71067	-7.70833	0	-7.70833	-5.71067				-7.70833
				609.409		35.0637		24.7824	27.2			3265.04			-8.71843	160.451	220.5			3268.39			-6.63543	165.232	220.5			3268.39	-6.63543				-8.71843				3268.39	-6.63543	-8.71843	0	-8.71843	-6.63543				-8.71843
				614.456		47.7826		23.819	27.25			3270.89			-8.70033	163.802	221			3274.32			-6.36867	168.53	221			3274.32	-6.36867				-8.70033				3274.32	-6.36867	-8.70033	0	-8.70033	-6.36867				-8.70033
				619.503		38.3687		23.0012	27.3			3276.74			-8.55943	167.166	221.5			3280.25			-6.55243	171.843	221.5			3280.25	-6.55243				-8.55943				3280.25	-6.55243	-8.55943	0	-8.55943	-6.55243				-8.55943
				624.55		24.526		22.345	27.35			3282.6			-8.05633	170.543	222			3286.18			-6.00767	175.169	222			3286.18	-6.00767				-8.05633				3286.18	-6.00767	-8.05633	0	-8.05633	-6.00767				-8.05633
				629.598		23.9949		21.8649	27.4			3288.45			-8.40943	173.932	222.5			3292.12			-6.40543	178.507	222.5			3292.12	-6.40543				-8.40943				3292.12	-6.40543	-8.40943	0	-8.40943	-6.40543				-8.40943
				634.645		24.7912		21.5727	27.45			3294.31			-8.34033	177.332	223			3298.05			-6.18067	181.857	223			3298.05	-6.18067				-8.34033				3298.05	-6.18067	-8.34033	0	-8.34033	-6.18067				-8.34033
				639.692		29.8231		21.4761	27.5			3300.16			-6.44443	180.742	223.5			3303.98			-5.71643	185.219	223.5			3303.98	-5.71643				-6.44443				3303.98	-5.71643	-6.44443	0	-6.44443	-5.71643				-6.44443
				644.74		27.3027		21.5776	27.55			3306.01			-2.31933	184.163	224	mud floor		3309.92			-4.19667	188.59	224	mud floor
				649.787		27.1768		21.8746	27.6			3311.87			-1.12243	187.592	224.5	mud floor		3315.85			-3.72743	191.972	224.5	mud floor
				654.834		31.2132		22.3593	27.65			3317.72			-0.800333	191.031	225	mud floor		3321.78			-3.29567	195.364	225	mud floor
				659.881		32.6584		23.0197	27.7
				664.929		42.7699		23.8413	27.75
				669.976		72.0074		24.8081	27.8
				675.023		30.6539		25.9039	27.85
				680.071		83.4496		27.1129	27.9
				685.118		174.316		28.4208	27.95
				690.165		171.837		29.8145	28
				691.874		131.836		29.3723	28.05
				693.583		141.739		28.9464	28.1
				695.292		184.57		28.5377	28.15
				697.001		167.759		28.147	28.2
				698.71		90.1487		27.7749	28.25
				700.419		33.3248		27.4222	28.3
				702.128		106.197		27.0898	28.35
				703.837		31.4361		26.7782	28.4
				705.546		26.8556		26.4884	28.45
				707.255		31.4087		26.221	28.5
				708.964		75.9667		25.9766	28.55
				710.673		84.5401		25.7561	28.6
				712.382		118.412		25.5598	28.65
				714.091		173.291		25.3886	28.7
				715.8		161.613		25.2427	28.75
				717.509		141.295		25.1227	28.8
				719.218		72.0824		25.029	28.85
				720.927		38.6536		24.9619	28.9
				722.636		58.6354		24.9215	28.95
				724.345		135.032		24.908	29
				726.054		69.5603		24.9214	29.05
				727.763		160.306		24.9618	29.1
				729.472		88.5254		25.0289	29.15
				731.181		91.381		25.1225	29.2
				732.89		120.389		25.2424	29.25
				734.599		58.1226		25.3882	29.3
				736.308		65.9096		25.5594	29.35
				738.017		164.315		25.7556	29.4
				739.726		177.889		25.9761	29.45
				741.435		164.281		26.2204	29.5
				743.144		138.169		26.4878	29.55
				744.853		75.1782		26.7776	29.6
				746.562		58.8355		27.0891	29.65
				748.271		51.9313		27.4215	29.7
				749.98		51.2826		27.7741	29.75
				751.689		39.8777		28.1461	29.8
				753.398		44.267		28.5369	29.85
				755.107		47.4513		28.9455	29.9
				756.816		54.9361		29.3713	29.95
				758.525		73.332		29.8136	30
				760.234		42.0386		30.2715	30.05
				761.943		126.021		30.7445	30.1
				763.652		121.643		31.2318	30.15
				765.361		42.5185		31.7328	30.2
				767.07		66.1681		32.2468	30.25
				768.779		139.56		32.7732	30.3
				770.488		44.4704		33.3115	30.35
				772.197		66.2483		33.861	30.4
				773.906		107.445		34.4213	30.45
				775.615		122.479		34.9917	30.5
				777.324		65.3083		35.5719	30.55
				779.033		108.236		36.1614	30.6
				780.742		107.758		36.7596	30.65
				782.451		57.0963		37.3662	30.7
				784.16		132.843		37.9809	30.75
				785.869		82.0411		38.6031	30.8
				787.578		58.1737		39.2325	30.85
				789.287		40.2067		39.8689	30.9
				790.996		72.7642		40.5118	30.95
				792.705		69.8238		41.161	31
				795.516		49.9406		40.0458	31.05
				798.326		125.541		39.0153	31.1
				801.136		128.16		38.0765	31.15
				803.946		85.3505		37.2362	31.2
				806.756		192.664		36.5013	31.25
				809.567		167.732		35.8782	31.3
				812.377		181.542		35.3728	31.35
				815.187		161.625		34.9903	31.4
				817.997		150.467		34.7348	31.45
				820.807		172.235		34.6089	31.5
				823.617		167.08		34.6142	31.55
				826.428		165.355		34.7505	31.6
				829.238		169.738		35.0164	31.65
				832.048		179.967		35.409	31.7
				834.858		190.598		35.924	31.75
				837.668		184.13		36.5563	31.8
				840.479		188.121		37.2999	31.85
				843.289		174.726		38.1484	31.9
				846.099		163.046		39.0948	31.95
				848.909		142.248		40.1324	32
				851.719		128.107		41.2541	32.05
				944.837			33.8739	21.4249	32.2
				950.846			29.6478	19.2096	32.25
				956.855			29.221	17.6915	32.3
				962.864			28.0926	17.0579	32.35
				968.873			23.1454	17.4055	32.4
				974.882			26.6509	18.6797	32.45
				980.891			35.1705	20.7101	32.5
				983.809			40.4532	19.2945	32.55
				986.728			32.1394	18.0121	32.6
				989.646			25.2434	16.8929	32.65
				992.564			22.7816	15.9716	32.7
				995.483			34.2501	15.2838	32.75
				998.401			41.6668	14.862	32.8
				1001.32			32.4087	14.7292	32.85
				1004.24			24.3782	14.8929	32.9
				1007.16			21.3394	15.3438	32.95
				1010.07			20.2493	16.0577	33
				1010.67			22.5445	15.9866	33.05
				1011.26			21.0039	15.9209	33.1
				1011.85			21.7722	15.8608	33.15
				1012.44			29.104	15.8062	33.2
				1013.03			35.8669	15.7574	33.25
				1013.63			28.4803	15.7142	33.3
				1014.22			24.5865	15.6768	33.35
				1014.81			26.5759	15.6453	33.4
				1015.4			22.1792	15.6195	33.45
				1015.99			26.876	15.5996	33.5
				1016.59			38.0225	15.5857	33.55
				1017.18			36.5483	15.5776	33.6
				1017.77			46.5415	15.5754	33.65
				1018.36			57.5888	15.5792	33.7
				1018.95			37.1385	15.5889	33.75
				1019.55			24.1636	15.6044	33.8
				1020.14			25.2368	15.6259	33.85
				1020.73			41.1962	15.6532	33.9
				1021.32			27.064	15.6864	33.95
				1021.91			25.3823	15.7253	34
				1022.51			29.9311	15.77	34.05
				1023.1			32.9393	15.8204	34.1
				1023.69			82.344	15.8765	34.15
				1024.28			189.775	15.9381	34.2
				1024.87			184.453	16.0053	34.25
				1025.46			187.339	16.0779	34.3
				1026.06			182.742	16.1559	34.35
				1026.65			183.493	16.2392	34.4
				1027.24			173.358	16.3278	34.45
				1027.83			178.582	16.4214	34.5
				1028.42			171.133	16.5201	34.55
				1029.02			152.092	16.6238	34.6
				1029.61			142.253	16.7323	34.65
				1030.2			82.7774	16.8457	34.7
				1030.79			84.9506	16.9637	34.75
				1031.38			33.9592	17.0862	34.8
				1031.98			59.6605	17.2133	34.85
				1032.57			129.883	17.3447	34.9
				1033.16			142.919	17.4805	34.95
				1033.75			158.147	17.6204	35
				1034.34			140.824	17.7644	35.05
				1034.94			67.3805	17.9124	35.1
				1035.53			40.4314	18.0643	35.15
				1036.12			30.378	18.22	35.2
				1036.71			67.2179	18.3794	35.25
				1037.3			35.3782	18.5423	35.3
				1037.9			29.5743	18.7088	35.35
				1038.49			35.8438	18.8787	35.4
				1039.08			47.5997	19.052	35.45
				1039.67			181.819	19.2284	35.5
				1040.26			150.47	19.408	35.55
				1040.86			102.795	19.5907	35.6
				1041.45			190.961	19.7764	35.65
				1042.04			190.533	19.9649	35.7
				1042.63			116.727	20.1563	35.75
				1043.22			52.9225	20.3503	35.8
				1043.81			141.102	20.5471	35.85
				1044.41			167.802	20.7464	35.9
				1045			96.2844	20.9482	35.95
				1045.59			117.694	21.1525	36
				1046.18			192.026	21.3591	36.05
				1046.77			178.639	21.568	36.1
				1047.37			109.709	21.7791	36.15
				1047.96			155.228	21.9924	36.2
				1048.55			160.266	22.2078	36.25
				1049.14			139.859	22.4253	36.3
				1049.73			138.98	22.6447	36.35
				1050.33			85.5727	22.8661	36.4
				1050.92			44.37	23.0893	36.45
				1051.51			42.5187	23.3143	36.5
				1052.1			91.5564	23.5412	36.55
				1052.69			192.803	23.7697	36.6
				1053.29			198.003	23.9999	36.65
				1053.88			170.835	24.2317	36.7
				1054.47			173.818	24.4651	36.75
				1055.06			159.645	24.7	36.8
				1055.65			158.163	24.9364	36.85
				1056.25			162.992	25.1742	36.9
				1056.84			169.658	25.4134	36.95
				1057.43			148.251	25.654	37
				1058.02			159.988	25.896	37.05
				1058.61			92.4745	26.1392	37.1
				1059.2			59.0052	26.3836	37.15
				1059.8			52.6545	26.6293	37.2
				1060.39			46.5743	26.8762	37.25
				1060.98			70.4615	27.1242	37.3
				1061.57			185.508	27.3734	37.35
				1062.16			166.849	27.6236	37.4
				1062.76			152.324	27.8749	37.45
				1063.35			178.068	28.1272	37.5
				1063.94			193.136	28.3805	37.55
				1064.53			161.791	28.6349	37.6
				1065.12			170.256	28.8901	37.65
				1065.72			163.567	29.1463	37.7
				1066.31			164.166	29.4034	37.75
				1066.9			158.147	29.6614	37.8
				1067.49			164.923	29.9202	37.85
				1068.08			204.698	30.1799	37.9
				1068.68			200.056	30.4404	37.95
				1069.27			152.655	30.7016	38
				1069.86			154.503	30.9637	38.05
				1070.45			182.136	31.2265	38.1
				1071.04			184.846	31.49	38.15
				1071.64			166.154	31.7542	38.2
				1072.23			153.43	32.0192	38.25
				1072.82			149.68	32.2848	38.3
				1073.41			168.564	32.5511	38.35
				1074			154.172	32.8181	38.4
				1074.59			149.319	33.0856	38.45
				1075.19			182.655	33.3538	38.5
				1075.78			179.688	33.6226	38.55
				1076.37			178.235	33.892	38.6
				1076.96			164.883	34.162	38.65
				1077.55			168.926	34.4325	38.7
				1078.15			108.65	34.7036	38.75
				1078.74			54.4257	34.9752	38.8
				1079.33			88.2535	35.2473	38.85
				1079.92			175.751	35.5199	38.9
				1080.51			148.557	35.7931	38.95
				1081.11			70.123	36.0667	39
				1081.7			87.3543	36.3408	39.05
				1082.29			191.474	36.6153	39.1
				1082.88			176.076	36.8904	39.15
				1083.47			175.878	37.1658	39.2
				1084.07			159.303	37.4417	39.25
				1084.66			174.408	37.7181	39.3
				1085.25			192.148	37.9948	39.35
				1085.84			169.446	38.272	39.4
				1086.43			182.412	38.5495	39.45
				1087.03			181.416	38.8275	39.5
				1087.62			175.211	39.1058	39.55
				1088.21			187.309	39.3845	39.6
				1088.8			183.234	39.6635	39.65
				1089.39			183.65	39.943	39.7
				1089.98			181.896	40.2227	39.75
				1090.58			167.123	40.5029	39.8
				1091.17			166.625	40.7833	39.85
				1091.76			187.839	41.0641	39.9
				1092.35			198.97	41.3452	39.95
				1092.94			210.131	41.6266	40
				1093.54			212.925	41.9084	40.05
				1094.13			189.441	42.1904	40.1
				1094.72			121.019	42.4727	40.15
				1095.31			187.828	42.7554	40.2
				1095.9			200.027	43.0383	40.25
				1096.5			170.361	43.3215	40.3
				1097.09			156.794	43.6049	40.35
				1097.68			168.756	43.8887	40.4
				1098.27			175.528	44.1727	40.45
				1098.86			171.748	44.457	40.5
				1099.46			164.237	44.7415	40.55
				1100.05			150.064	45.0262	40.6
				1100.64			155.111	45.3113	40.65
				1101.23			138.344	45.5965	40.7
				1101.82			197.632	45.882	40.75
				1102.42			159.409	46.1677	40.8
				1103.01			174.143	46.4537	40.85
				1103.6			142.032	46.7398	40.9
				1104.19			158.23	47.0262	40.95
				1104.78			153.514	47.3128	41
				1105.38			151.785	47.5996	41.05
				1105.97			158.359	47.8867	41.1
				1106.56			158.28	48.1739	41.15
				1107.15			165.875	48.4613	41.2
				1107.74			147.014	48.749	41.25
				1108.33			159.413	49.0368	41.3
				1108.93			167.691	49.3248	41.35
				1109.52			159.875	49.613	41.4
				1110.11			159.596	49.9013	41.45
				1110.7			164.493	50.1899	41.5
				1111.29			173.755	50.4786	41.55
				1111.89			151.219	50.7675	41.6
				1112.48			162.852	51.0566	41.65
				1113.07			158.471	51.3459	41.7
				1113.66			161.258	51.6353	41.75
				1114.25			183.426	51.9249	41.8
				1114.85			162.258	52.2146	41.85
				1115.44			176.379	52.5045	41.9
				1116.03			170.688	52.7945	41.95
				1116.62			178.122	53.0847	42
				1117.21			178.766	52.966	42.05
				1117.79			163.792	52.7466	42.1
				1118.37			181.905	52.5288	42.15
				1118.95			182.143	52.3129	42.2
				1119.54			176.326	52.0987	42.25
				1120.12			172.098	51.8862	42.3
				1120.7			171.727	51.6756	42.35
				1121.28			172.835	51.4669	42.4
				1121.87			174.916	51.2599	42.45
				1122.45			170.699	51.0549	42.5
				1123.03			167.481	50.8517	42.55
				1123.61			173.777	50.6505	42.6
				1124.2			168.257	50.4512	42.65
				1124.78			159.27	50.2539	42.7
				1125.36			175.338	50.0586	42.75
				1125.94			167.212	49.8653	42.8
				1126.53			158.203	49.674	42.85
				1127.11			156.994	49.4848	42.9
				1127.69			171.766	49.2977	42.95
				1128.27			173.215	49.1127	43
				1128.86			186.971	48.9298	43.05
				1129.44			187.55	48.7491	43.1
				1130.02			183.292	48.5706	43.15
				1130.6			181.921	48.3942	43.2
				1131.19			181.602	48.2201	43.25
				1131.77			173.98	48.0483	43.3
				1132.35			177.62	47.8787	43.35
				1132.93			180.269	47.7114	43.4
				1133.52			179.034	47.5465	43.45
				1134.1			170.323	47.3839	43.5
				1134.68			182.165	47.2237	43.55
				1135.26			176.678	47.0659	43.6
				1135.85			171.128	46.9105	43.65
				1136.43			176.297	46.7576	43.7
				1137.01			181.852	46.6071	43.75
				1137.59			189.817	46.4592	43.8
				1138.18			195.407	46.3137	43.85
				1138.76			190.194	46.1708	43.9
				1139.34			200.228	46.0305	43.95
				1139.92			202.075	45.8927	44
				1140.51			194.915	45.7576	44.05
				1141.09			192.65	45.6251	44.1
				1141.67			200.499	45.4953	44.15
				1142.25			198.078	45.3681	44.2
				1142.84			191.579	45.2437	44.25
				1143.42			191.655	45.122	44.3
				1144			200.76	45.003	44.35
				1144.58			200.844	44.8869	44.4
				1145.16			202.991	44.7735	44.45
				1145.75			189.745	44.6629	44.5
				1146.33			200.216	44.5552	44.55
				1146.91			199.729	44.4503	44.6
				1147.49			191.186	44.3483	44.65
				1148.08			187.208	44.2492	44.7
				1148.66			188.375	44.153	44.75
				1149.24			190.091	44.0598	44.8
				1149.82			166.982	43.9695	44.85
				1150.41			116.786	43.8821	44.9
				1150.99			95.824	43.7978	44.95
				1151.57			81.4536	43.7165	45
				1152.15			92.4416	43.6382	45.05
				1152.74			124.266	43.563	45.1
				1153.32			154.209	43.4908	45.15
				1153.9			140.2	43.4216	45.2
				1154.48			119.724	43.3556	45.25
				1155.07			90.9494	43.2927	45.3
				1155.65			76.6345	43.2329	45.35
				1156.23			85.5592	43.1762	45.4
				1156.81			135.349	43.1226	45.45
				1157.4			190.159	43.0722	45.5
				1157.98			189.329	43.025	45.55
				1158.56			205.883	42.9809	45.6
				1159.14			208.241	42.94	45.65
				1159.73			198.705	42.9024	45.7
				1160.31			155.104	42.8679	45.75
				1160.89			172.535	42.8366	45.8
				1161.47			163.658	42.8085	45.85
				1162.06			163.355	42.7837	45.9
				1162.64			165.067	42.7621	45.95
				1163.22			163.723	42.7437	46
				1163.8			151.944	42.7286	46.05
				1164.39			163.064	42.7167	46.1
				1164.97			152.621	42.708	46.15
				1165.55			165.282	42.7026	46.2
				1166.13			160.058	42.7004	46.25
				1166.72			170.384	42.7015	46.3
				1167.3			163.439	42.7058	46.35
				1167.88			157.971	42.7134	46.4
				1168.46			158.03	42.7242	46.45
				1169.05			150.796	42.7383	46.5
				1169.63			130.713	42.7556	46.55
				1170.21			106.299	42.7761	46.6
				1170.79			83.3463	42.7999	46.65
				1171.38			101.084	42.8268	46.7
				1171.96			135.865	42.857	46.75
				1172.54			165.863	42.8904	46.8
				1173.12			170.605	42.9271	46.85
				1173.71			160.712	42.9669	46.9
				1174.29			144.816	43.0099	46.95
				1174.87			127.467	43.056	47
				1175.45			120.419	43.1054	47.05
				1176.04			146.426	43.1579	47.1
				1176.62			158.875	43.2135	47.15
				1177.2			175.341	43.2723	47.2
				1177.78			153.623	43.3342	47.25
				1178.37			163.695	43.3991	47.3
				1178.95			152.226	43.4672	47.35
				1179.53			125.329	43.5384	47.4
				1180.11			125.322	43.6126	47.45
				1180.7			126.184	43.6899	47.5
				1181.28			140.094	43.7702	47.55
				1181.86			147.69	43.8535	47.6
				1182.44			157.598	43.9398	47.65
				1183.03			170.275	44.0291	47.7
				1183.61			174.75	44.1214	47.75
				1184.19			170.49	44.2166	47.8
				1184.77			170.192	44.3147	47.85
				1185.36			154.473	44.4158	47.9
				1185.94			169.063	44.5197	47.95
				1186.52			168.889	44.6265	48
				1187.1			164.493	44.7361	48.05
				1187.69			168.868	44.8485	48.1
				1188.27			168.622	44.9638	48.15
				1188.85			177.298	45.0818	48.2
				1189.43			174.304	45.2026	48.25
				1190.02			176.168	45.3261	48.3
				1190.6			166.653	45.4523	48.35
				1191.18			161.081	45.5813	48.4
				1191.76			160.012	45.7129	48.45
				1192.35			156.028	45.8471	48.5
				1192.93			143.852	45.984	48.55
				1193.51			136.159	46.1235	48.6
				1194.09			131.77	46.2655	48.65
				1194.68			127.514	46.4101	48.7
				1195.26			142.804	46.5572	48.75
				1195.84			158.814	46.7068	48.8
				1196.42			147.788	46.859	48.85
				1197.01			147.397	47.0135	48.9
				1197.59			149.979	47.1705	48.95
				1198.17			166.249	47.3299	49
				1198.75			166.873	47.4917	49.05
				1199.34			150.24	47.6559	49.1
				1199.92			149.342	47.8224	49.15
				1200.5			148.647	47.9912	49.2
				1201.08			160.872	48.1622	49.25
				1201.67			157.193	48.3356	49.3
				1202.25			160.609	48.5112	49.35
				1202.83			164.745	48.689	49.4
				1203.41			159.261	48.869	49.45
				1204			160.46	49.0511	49.5
				1204.58			172.531	49.2354	49.55
				1205.16			181.708	49.4218	49.6
				1205.74			174.939	49.6103	49.65
				1206.33			178.207	49.8009	49.7
				1206.91			161.357	49.9935	49.75
				1207.49			176.574	50.1882	49.8
				1208.07			170.036	50.3848	49.85
				1208.66			164.338	50.5835	49.9
				1209.24			163.499	50.784	49.95
				1209.82			167.068	50.9865	50
				1210.4			163.549	51.191	50.05
				1210.98			167.077	51.3973	50.1
				1211.57			164.82	51.6054	50.15
				1212.15			179.779	51.8154	50.2
				1212.73			192.121	52.0272	50.25
				1213.32			178.448	52.2408	50.3
				1213.9			172.949	52.4562	50.35
				1214.51			171.728	52.5736	50.4
				1215.26			168.42	52.2952	50.45
				1216.02			152.416	52.0215	50.5
				1216.77			150.973	51.7526	50.55
				1217.52			160.587	51.4886	50.6
				1218.27			171.489	51.2296	50.65
				1219.02			175.196	50.9756	50.7
				1219.77			171.461	50.7266	50.75
				1220.52			166.333	50.4829	50.8
				1221.27			154.475	50.2443	50.85
				1222.02			163.455	50.0111	50.9
				1222.77			161.253	49.7833	50.95
				1223.52			173.622	49.561	51
				1224.27			164.888	49.3442	51.05
				1225.03			154.029	49.1331	51.1
				1225.78			156.969	48.9276	51.15
				1226.53			165.701	48.7279	51.2
				1227.28			161.792	48.534	51.25
				1228.03			169.052	48.346	51.3
				1228.78			163.579	48.164	51.35
				1229.53			169.635	47.9881	51.4
				1230.28			162.928	47.8182	51.45
				1231.03			160.164	47.6546	51.5
				1231.78			163.553	47.4971	51.55
				1232.53			160.055	47.346	51.6
				1233.29			159.802	47.2012	51.65
				1234.04			155.233	47.0629	51.7
				1234.79			155.567	46.931	51.75
				1235.54			155.632	46.8056	51.8
				1236.29			175.536	46.6869	51.85
				1237.04			167.086	46.5747	51.9
				1237.79			170.911	46.4693	51.95
				1238.54			156.546	46.3705	52
				1239.29			162.065	46.2786	52.05
				1240.04			151.88	46.1934	52.1
				1240.79			160.746	46.1151	52.15
				1241.54			147.219	46.0437	52.2
				1242.3			160.179	45.9792	52.25
				1243.05			161.15	45.9217	52.3
				1243.8			158.799	45.8711	52.35
				1244.55			152.626	45.8275	52.4
				1245.3			163.428	45.7909	52.45
				1246.05			168.868	45.7614	52.5
				1246.8			158.004	45.7389	52.55
				1247.55			169.724	45.7234	52.6
				1248.3			164.943	45.715	52.65
				1249.05			138.648	45.7137	52.7
				1249.8			132.32	45.7195	52.75
				1250.56			147.868	45.7323	52.8
				1251.31			168.37	45.7521	52.85
				1252.06			162.456	45.7791	52.9
				1252.81			161.463	45.813	52.95
				1253.56			169.887	45.854	53
				1254.31			157.56	45.9019	53.05
				1255.06			145.813	45.9569	53.1
				1255.81			142.419	46.0188	53.15
				1256.56			122.577	46.0876	53.2
				1257.31			91.4811	46.1634	53.25
				1258.06			62.3278	46.246	53.3
				1258.82			73.8715	46.3354	53.35
				1259.57			133.73	46.4316	53.4
				1260.32			166.653	46.5345	53.45
				1261.07			175.874	46.6441	53.5
				1261.82			154.577	46.7604	53.55
				1262.57			167.963	46.8833	53.6
				1263.32			183.136	47.0128	53.65
				1264.07			183.261	47.1487	53.7
				1264.82			172.444	47.2911	53.75
				1265.57			148.217	47.4399	53.8
				1266.32			161.008	47.595	53.85
				1267.07			156.805	47.7563	53.9
				1267.83			151.799	47.9239	53.95
				1268.58			159.086	48.0975	54
				1269.33			168.472	48.2773	54.05
				1270.08			168.213	48.463	54.1
				1270.83			166.05	48.6547	54.15
				1271.58			170.519	48.8522	54.2
				1272.33			176.153	49.0556	54.25
				1273.08			171.797	49.2646	54.3
				1273.83			160.201	49.4793	54.35
				1274.58			172.238	49.6996	54.4
				1275.33			179.626	49.9253	54.45
				1276.09			176.524	50.1565	54.5
				1276.84			163.577	50.393	54.55
				1277.59			169.094	50.6348	54.6
				1278.33			169.669	50.5423	54.65
				1279.08			177.429	50.2276	54.7
				1279.83			172.424	49.9169	54.75
				1280.57			172.621	49.6103	54.8
				1281.32			157.644	49.3079	54.85
				1282.06			176.705	49.0097	54.9
				1282.81			156.321	48.7159	54.95
				1283.56			160.783	48.4266	55
				1284.3			164.404	48.1417	55.05
				1285.05			158.744	47.8614	55.1
				1285.79			150.633	47.5857	55.15
				1286.54			170.795	47.3148	55.2
				1287.28			162.871	47.0488	55.25
				1288.03			145.016	46.7876	55.3
				1288.78			143.968	46.5314	55.35
				1289.52			158.969	46.2803	55.4
				1290.27			175.235	46.0344	55.45
				1291.01			173.024	45.7936	55.5
				1291.76			167.027	45.5582	55.55
				1292.51			164.009	45.3282	55.6
				1293.25			142.39	45.1037	55.65
				1294			170.669	44.8848	55.7
				1294.74			181.324	44.6715	55.75
				1295.49			173.624	44.464	55.8
				1296.23			156.17	44.2622	55.85
				1296.98			156.581	44.0664	55.9
				1297.73			156.34	43.8765	55.95
				1298.47			155.312	43.6927	56
				1299.22			174.321	43.515	56.05
				1299.96			183.589	43.3435	56.1
				1300.71			175.986	43.1782	56.15
				1301.45			175.198	43.0194	56.2
				1302.2			184.411	42.8669	56.25
				1302.95			185.953	42.7209	56.3
				1303.69			162.394	42.5815	56.35
				1304.44			173.386	42.4487	56.4
				1305.18			173.112	42.3226	56.45
				1305.93			179.038	42.2032	56.5
				1306.68			165.912	42.0906	56.55
				1307.42			153.024	41.9849	56.6
				1308.17			165.824	41.886	56.65
				1308.91			187.843	41.7941	56.7
				1309.66			170.751	41.7093	56.75
				1310.4			171.692	41.6314	56.8
				1311.15			175.056	41.5607	56.85
				1311.9			179.471	41.497	56.9
				1312.64			172.451	41.4405	56.95
				1313.39			179.248	41.3912	57
				1314.13			183.302	41.3491	57.05
				1314.88			165.132	41.3142	57.1
				1315.63			163.816	41.2866	57.15
				1316.37			166.991	41.2662	57.2
				1317.12			165.093	41.2531	57.25
				1317.86			158.532	41.2473	57.3
				1318.61			152.672	41.2488	57.35
				1319.35			150.273	41.2575	57.4
				1320.1			149.735	41.2735	57.45
				1320.85			155.443	41.2968	57.5
				1321.59			155.047	41.3273	57.55
				1322.34			158.239	41.3651	57.6
				1323.08			159.042	41.4101	57.65
				1323.83			173.918	41.4623	57.7
				1324.58			183.65	41.5216	57.75
				1325.32			182.117	41.5881	57.8
				1326.07			163.926	41.6617	57.85
				1326.81			173.953	41.7424	57.9
				1327.56			169.709	41.8301	57.95
				1328.3			168.464	41.9247	58
				1329.05			156.822	42.0263	58.05
				1329.8			152.927	42.1348	58.1
				1330.54			167.979	42.2501	58.15
				1331.29			165.662	42.3722	58.2
				1332.03			156.224	42.501	58.25
				1332.78			178.243	42.6365	58.3
				1333.53			192.872	42.7786	58.35
				1334.27			180.61	42.9271	58.4
				1335.02			178.586	43.0822	58.45
				1335.76			173.975	43.2436	58.5
				1336.51			169.234	43.4114	58.55
				1337.25			179.501	43.5853	58.6
				1338			180.491	43.7655	58.65
				1338.75			176.124	43.9518	58.7
				1339.49			185.342	44.144	58.75
				1340.24			177.689	44.3423	58.8
				1340.98			150.963	44.5463	58.85
				1341.73			113.514	44.7562	58.9
				1342.47			121.521	44.9718	58.95
				1343.22			143.69	45.1929	59
				1343.97			143.301	45.4196	59.05
				1344.71			153.004	45.6518	59.1
				1345.46			134.647	45.8893	59.15
				1346.2			126.195	46.1322	59.2
				1347.03			120.684	45.8067	59.25
				1347.85			131.952	45.4879	59.3
				1348.67			145.623	45.1761	59.35
				1349.5			144.267	44.8712	59.4
				1350.32			140.189	44.5736	59.45
				1351.15			133.707	44.2833	59.5
				1351.97			124.554	44.0004	59.55
				1352.79			132.296	43.7251	59.6
				1353.62			139.068	43.4576	59.65
				1354.44			108.933	43.198	59.7
				1355.26			157.35	42.9465	59.75
				1356.09			157.992	42.7031	59.8
				1356.91			156.846	42.4681	59.85
				1357.73			160.643	42.2415	59.9
				1358.56			117.538	42.0235	59.95
				1359.38			95.5079	41.8142	60
				1360.21			122.955	41.6139	60.05
				1361.03			138.781	41.4225	60.1
				1361.85			135.181	41.2402	60.15
				1362.68			131.978	41.0672	60.2
				1363.5			145.621	40.9035	60.25
				1364.32			153.299	40.7493	60.3
				1365.15			106.734	40.6047	60.35
				1365.97			100.347	40.4698	60.4
				1366.79			129.936	40.3446	60.45
				1367.62			140.974	40.2293	60.5
				1368.44			154.802	40.124	60.55
				1369.27			165.207	40.0287	60.6
				1370.09			147.057	39.9436	60.65
				1370.91			133.162	39.8686	60.7
				1371.74			134.413	39.8038	60.75
				1372.56			120.047	39.7493	60.8
				1373.38			129.231	39.7051	60.85
				1374.21			125.303	39.6713	60.9
				1375.03			142.789	39.6478	60.95
				1375.85			147.324	39.6348	61
				1376.68			137.185	39.6322	61.05
				1377.5			140.384	39.64	61.1
				1378.33			134.439	39.6582	61.15
				1379.15			138.547	39.6867	61.2
				1379.97			149.899	39.7257	61.25
				1380.8			137.203	39.775	61.3
				1381.62			124.772	39.8346	61.35
				1382.44			137.494	39.9045	61.4
				1383.27			146.349	39.9845	61.45
				1384.09			134.307	40.0747	61.5
				1384.91			122.079	40.175	61.55
				1385.74			142.631	40.2852	61.6
				1386.56			131.267	40.4054	61.65
				1387.38			153.855	40.5354	61.7
				1388.21			142.877	40.6752	61.75
				1389.03			145.493	40.8245	61.8
				1389.86			148.518	40.9834	61.85
				1390.68			124.837	41.1518	61.9
				1391.5			136.93	41.3294	61.95
				1392.33			146.24	41.5162	62
				1393.15			125.858	41.712	62.05
				1393.97			128.441	41.9168	62.1
				1394.8			118.465	42.1304	62.15
				1395.62			115.968	42.3527	62.2
				1396.44			103.545	42.5835	62.25
				1397.27			123.838	42.8227	62.3
				1398.09			120.185	43.0701	62.35
				1398.92			135.033	43.3257	62.4
				1399.74			134.558	43.5892	62.45
				1400.56			138.237	43.8606	62.5
				1401.39			144.9	44.1396	62.55
				1402.21			141.799	44.4262	62.6
				1403.03			136.584	44.7202	62.65
				1403.86			147.862	45.0214	62.7
				1404.68			140.109	45.3297	62.75
				1405.5			142.047	45.645	62.8
				1406.33			145.329	45.9671	62.85
				1407.15			155.204	46.2959	62.9
				1407.98			122.592	46.6312	62.95
				1408.8			157.065	46.9729	63
				1409.56			156.917	46.7455	63.05
				1410.32			140.413	46.5238	63.1
				1411.08			148.812	46.3078	63.15
				1411.83			152.332	46.0975	63.2
				1412.59			148.215	45.8932	63.25
				1413.35			135.923	45.6948	63.3
				1414.11			140.031	45.5024	63.35
				1414.87			146.865	45.3162	63.4
				1415.63			140.797	45.1361	63.45
				1416.39			124.102	44.9623	63.5
				1417.14			133.465	44.7949	63.55
				1417.9			110.107	44.6338	63.6
				1418.66			113.991	44.4792	63.65
				1419.42			127.236	44.3312	63.7
				1420.18			128.133	44.1898	63.75
				1420.94			136.542	44.055	63.8
				1421.7			142.787	43.927	63.85
				1422.46			145.598	43.8058	63.9
				1423.21			123.122	43.6914	63.95
				1423.97			101.725	43.5839	64
				1424.73			104.632	43.4834	64.05
				1425.49			124.154	43.3899	64.1
				1426.25			116.825	43.3035	64.15
				1427.01			117.682	43.2241	64.2
				1427.77			122.522	43.1519	64.25
				1428.53			138.733	43.0868	64.3
				1429.28			152.416	43.0289	64.35
				1430.04			148.192	42.9783	64.4
				1430.8			138.11	42.9349	64.45
				1431.56			142.287	42.8988	64.5
				1432.32			138.684	42.8699	64.55
				1433.08			141.708	42.8484	64.6
				1433.84			153.754	42.8342	64.65
				1434.6			150.707	42.8274	64.7
				1435.35			133.74	42.8278	64.75
				1436.11			140.722	42.8356	64.8
				1436.87			125.25	42.8508	64.85
				1437.63			136.752	42.8732	64.9
				1438.39			154.992	42.903	64.95
				1439.15			145.556	42.94	65
				1439.91			153.546	42.9843	65.05
				1440.67			132.06	43.0359	65.1
				1441.42			155.903	43.0947	65.15
				1442.18			132.145	43.1606	65.2
				1442.94			153.597	43.2338	65.25
				1443.7			150.452	43.3141	65.3
				1444.46			143.186	43.4014	65.35
				1445.22			165.056	43.4958	65.4
				1445.98			167.39	43.5972	65.45
				1446.74			142.075	43.7056	65.5
				1447.49			121.944	43.8208	65.55
				1448.25			108.084	43.9429	65.6
				1449.01			106.847	44.0718	65.65
				1449.77			89.275	44.2074	65.7
				1450.53			105.818	44.3497	65.75
				1451.29			102.024	44.4985	65.8
				1452.05			90.7343	44.6539	65.85
				1452.81			99.9788	44.8158	65.9
				1453.56			103.314	44.9841	65.95
				1454.32			121.457	45.1587	66
				1455.08			106.687	45.3395	66.05
				1455.84			131.3	45.5266	66.1
				1456.6			125.75	45.7197	66.15
				1457.36			137.95	45.9189	66.2
				1458.12			143.235	46.124	66.25
				1458.88			154.786	46.3349	66.3
				1459.63			141.08	46.5517	66.35
				1460.39			141.195	46.7742	66.4
				1461.15			137.157	47.0023	66.45
				1461.91			144.092	47.2359	66.5
				1462.67			163.901	47.475	66.55
				1463.43			145.971	47.7195	66.6
				1464.19			153.548	47.9693	66.65
				1464.95			154.938	48.2243	66.7
				1465.7			171.227	48.4845	66.75
				1466.46			144.552	48.7497	66.8
				1467.22			150.145	49.0198	66.85
				1467.98			156.11	49.2949	66.9
				1468.74			150.201	49.5747	66.95
				1469.5			161.113	49.8593	67
				1470.26			159.347	50.1486	67.05
				1471.02			171.638	50.4424	67.1
				1471.77			157.686	50.7406	67.15
				1472.53			142.599	51.0433	67.2
				1473.29			159.376	51.3504	67.25
				1474.05			182.33	51.6616	67.3
				1474.81			170.208	51.9771	67.35
				1475.57			148.899	52.2967	67.4
				1476.33			156.372	52.6202	67.45
				1477.09			155.501	52.9478	67.5
				1477.84			176.6	53.2792	67.55
				1478.6			164.985	53.6144	67.6
				1479.36			146.083	53.9534	67.65
				1480.12			166.397	54.296	67.7
				1480.88			163.015	54.6422	67.75
				1481.64			160.344	54.992	67.8
				1482.4			147.722	55.3452	67.85
				1483.15			173.056	55.7018	67.9
				1483.91			165.377	56.0618	67.95
				1484.67			142.811	56.425	68
				1485.43			176.104	56.7914	68.05
				1486.04			160.235	56.9615	68.1
				1486.41			155.454	56.8341	68.15
				1486.78			160.516	56.7075	68.2
				1487.16			161.466	56.5819	68.25
				1487.53			158.962	56.4573	68.3
				1487.9			153.216	56.3336	68.35
				1488.28			133.961	56.2108	68.4
				1488.65			144.15	56.089	68.45
				1489.03			128.381	55.9682	68.5
				1489.4			135.316	55.8483	68.55
				1489.77			152.001	55.7294	68.6
				1490.15			120.734	55.6115	68.65
				1490.52			165.778	55.4946	68.7
				1490.9			156.755	55.3787	68.75
				1491.27			155.035	55.2637	68.8
				1491.64			130.174	55.1498	68.85
				1492.02			149.415	55.0369	68.9
				1492.39			134.341	54.9251	68.95
				1492.76			151.287	54.8142	69
				1493.14			131.609	54.7044	69.05
				1493.51			156.893	54.5956	69.1
				1493.89			145.276	54.4879	69.15
				1494.26			170.817	54.3812	69.2
				1494.63			150.362	54.2756	69.25
				1495.01			167.46	54.171	69.3
				1495.38			154.887	54.0676	69.35
				1495.75			156.815	53.9651	69.4
				1496.13			153.158	53.8638	69.45
				1496.5			133.689	53.7636	69.5
				1496.88			140.163	53.6644	69.55
				1497.25			125.563	53.5664	69.6
				1497.62			141.62	53.4695	69.65
				1498			116.815	53.3736	69.7
				1498.37			140.178	53.279	69.75
				1498.74			129.706	53.1854	69.8
				1499.12			128.522	53.0929	69.85
				1499.49			128.62	53.0016	69.9
				1499.87			130.395	52.9115	69.95
				1500.24			128.257	52.8224	70
				1500.61			127.887	52.7346	70.05
				1500.99			141.04	52.6479	70.1
				1501.36			142.379	52.5624	70.15
				1501.74			131.356	52.478	70.2
				1502.11			140.867	52.3948	70.25
				1502.48			129.043	52.3128	70.3
				1502.86			154.906	52.232	70.35
				1503.23			135.604	52.1524	70.4
				1503.6			156.214	52.074	70.45
				1503.98			153.519	51.9968	70.5
				1504.35			146.745	51.9207	70.55
				1504.73			151.758	51.846	70.6
				1505.1			154.569	51.7724	70.65
				1505.47			151.759	51.7001	70.7
				1505.85			152.747	51.629	70.75
				1506.22			158.418	51.5591	70.8
				1506.59			163.149	51.4905	70.85
				1506.97			164.444	51.4231	70.9
				1507.34			139.902	51.3569	70.95
				1507.72			164.045	51.2921	71
				1508.09			161.848	51.2285	71.05
				1508.46			167.574	51.1661	71.1
				1508.84			142.022	51.105	71.15
				1509.21			160.026	51.0452	71.2
				1509.59			151.746	50.9867	71.25
				1509.96			141.958	50.9295	71.3
				1510.33			153.783	50.8735	71.35
				1510.71			153.543	50.8189	71.4
				1511.08			169.547	50.7655	71.45
				1511.45			152.102	50.7134	71.5
				1511.83			158.473	50.6627	71.55
				1512.2			158.399	50.6132	71.6
				1512.58			173.187	50.5651	71.65
				1512.95			161.343	50.5183	71.7
				1513.32			156.121	50.4728	71.75
				1513.7			162.29	50.4286	71.8
				1514.07			157.888	50.3858	71.85
				1514.44			156.819	50.3442	71.9
				1514.82			160	50.3041	71.95
				1515.19			161.406	50.2652	72
				1515.57			167.252	50.2277	72.05
				1515.94			164.578	50.1915	72.1
				1516.31			150.717	50.1567	72.15
				1516.69			150.948	50.1233	72.2
				1517.06			156.068	50.0911	72.25
				1517.43			152.096	50.0604	72.3
				1517.81			159.736	50.031	72.35
				1518.18			158.9	50.0029	72.4
				1518.56			150.838	49.9762	72.45
				1518.93			123.44	49.9509	72.5
				1519.3			151.388	49.927	72.55
				1519.68			156.8	49.9044	72.6
				1520.05			150.75	49.8831	72.65
				1520.43			151.456	49.8633	72.7
				1520.8			163.296	49.8448	72.75
				1521.17			164.983	49.8277	72.8
				1521.55			158.02	49.812	72.85
				1521.92			149.872	49.7976	72.9
				1522.29			156.027	49.7847	72.95
				1522.67			153.471	49.7731	73
				1523.04			156.378	49.7629	73.05
				1523.42			156.534	49.754	73.1
				1523.79			175.777	49.7466	73.15
				1524.16			178.7	49.7405	73.2
				1524.54			143.132	49.7358	73.25
				1524.91			144.991	49.7325	73.3
				1525.28			146.85	49.7306	73.35
				1525.66			148.709	49.7301	73.4
				1526.03			150.567	49.7309	73.45
				1526.41			152.426	49.7332	73.5
				1526.78			154.285	49.7368	73.55
				1527.15			156.144	49.7418	73.6
				1527.53			158.067	49.7481	73.65
				1527.9			157.691	49.7559	73.7
				1528.28			166.658	49.7651	73.75
				1528.65			179.044	49.7756	73.8
				1529.02			165.142	49.7875	73.85
				1529.4			149.249	49.8008	73.9
				1529.77			161.338	49.8154	73.95
				1530.14			160.399	49.8315	74
				1530.52			160.726	49.8489	74.05
				1530.89			171.292	49.8677	74.1
				1531.27			171.911	49.8878	74.15
				1531.64			151.473	49.9094	74.2
				1532.01			171.416	49.9323	74.25
				1532.39			181.495	49.9566	74.3
				1532.76			162.309	49.9822	74.35
				1533.13			172.161	50.0092	74.4
				1533.51			166.581	50.0375	74.45
				1533.88			150.41	50.0673	74.5
				1534.26			149.39	50.0983	74.55
				1534.63			154.661	50.1307	74.6
				1535			150.836	50.1645	74.65
				1535.38			157.187	50.1996	74.7
				1535.75			145.682	50.2361	74.75
				1536.12			156.68	50.2739	74.8
				1536.5			150.351	50.3131	74.85
				1536.87			154.8	50.3536	74.9
				1537.25			158.864	50.3954	74.95
				1537.62			168.631	50.4385	75
				1537.99			167.875	50.483	75.05
				1538.37			154.383	50.5288	75.1
				1538.74			152.224	50.5759	75.15
				1539.12			162.115	50.6244	75.2
				1539.49			154.103	50.6741	75.25
				1539.86			158.042	50.7252	75.3
				1540.24			143.607	50.7775	75.35
				1540.61			150.595	50.8312	75.4
				1540.98			148.06	50.8861	75.45
				1541.36			140.963	50.9424	75.5
				1541.73			132.175	50.9999	75.55
				1542.11			130.935	51.0587	75.6
				1542.48			147.928	51.1188	75.65
				1542.85			141.709	51.1802	75.7
				1543.23			136.513	51.2428	75.75
				1543.6			144.733	51.3067	75.8
				1543.97			139.265	51.3719	75.85
				1544.35			131.185	51.4383	75.9
				1544.72			149.542	51.5059	75.95
				1545.1			149.598	51.5749	76
				1545.47			144.885	51.645	76.05
				1545.84			138.375	51.7164	76.1
				1546.22			138.68	51.789	76.15
				1546.59			137.906	51.8629	76.2
				1546.96			126.669	51.9379	76.25
				1547.34			125.962	52.0142	76.3
				1547.71			144.049	52.0917	76.35
				1548.09			123.528	52.1704	76.4
				1548.46			138.192	52.2503	76.45
				1548.83			137.27	52.3313	76.5
				1549.21			139.807	52.4136	76.55
				1549.58			134.376	52.4971	76.6
				1549.96			133.09	52.5817	76.65
				1550.33			124.055	52.6675	76.7
				1550.7			144.661	52.7545	76.75
				1551.08			143.549	52.8426	76.8
				1551.45			142.28	52.9319	76.85
				1551.82			142.287	53.0223	76.9
				1552.2			144.716	53.1138	76.95
				1552.57			142.324	53.2065	77
				1552.95			140.48	53.3004	77.05
				1553.32			139.381	53.3953	77.1
				1553.69			135.508	53.4914	77.15
				1554.07			155.244	53.5886	77.2
				1554.44			146.93	53.6869	77.25
				1554.81			158.169	53.7863	77.3
				1555.19			165.019	53.8868	77.35
				1555.56			157.903	53.9883	77.4
				1555.94			144.175	54.091	77.45
				1556.31			135.446	54.1947	77.5
				1556.68			143.923	54.2995	77.55
				1557.06			158.365	54.4054	77.6
				1557.43			165.661	54.5123	77.65
				1557.81			145.766	54.6203	77.7
				1558.18			146.013	54.7293	77.75
				1558.55			150.749	54.8393	77.8
				1558.93			122.628	54.9504	77.85
				1559.3			137.643	55.0625	77.9
				1559.67			141.617	55.1756	77.95
				1560.05			147.689	55.2898	78
				1560.42			142.008	55.4049	78.05
				1560.8			144.864	55.5211	78.1
				1561.17			142.655	55.6382	78.15
				1561.54			143.969	55.7563	78.2
				1561.92			152.963	55.8755	78.25
				1562.29			153.372	55.9955	78.3
				1562.66			138	56.1166	78.35
				1563.04			132.616	56.2386	78.4
				1563.41			128.642	56.3616	78.45
				1563.79			138.667	56.4855	78.5
				1564.16			150.436	56.6104	78.55
				1564.53			149.43	56.7362	78.6
				1564.91			146.389	56.8629	78.65
				1565.28			153.583	56.9906	78.7
				1565.65			142.632	57.1192	78.75
				1566.03			142.327	57.2487	78.8
				1566.4			135.585	57.3791	78.85
				1566.78			129.689	57.5104	78.9
				1567.15			148.597	57.6426	78.95
				1567.52			146.54	57.7757	79
				1567.9			154.344	57.9097	79.05
				1568.27			135.876	58.0445	79.1
				1568.65			119.525	58.1802	79.15
				1569.02			118.805	58.3168	79.2
				1569.39			124.528	58.4543	79.25
				1569.77			132.952	58.5926	79.3
				1570.14			136.294	58.7317	79.35
				1570.51			140.681	58.8717	79.4
				1570.89			151.129	59.0125	79.45
				1571.26			161.51	59.1541	79.5
				1571.64			157.171	59.2966	79.55
				1572.01			135.028	59.4399	79.6
				1572.38			147.064	59.584	79.65
				1572.76			156.458	59.7289	79.7
				1573.13			165.094	59.8746	79.75
				1573.5			150.894	60.0211	79.8
				1573.88			145.971	60.1683	79.85
				1574.25			151.824	60.3164	79.9
				1574.63			133.844	60.4652	79.95
				1575			146.179	60.6148	80
				1575.37			146.015	60.7652	80.05
				1575.75			151.56	60.9163	80.1
				1576.12			147.497	61.0682	80.15
				1576.49			148.981	61.2208	80.2
				1576.87			153.237	61.3742	80.25
				1577.24			125.571	61.3359	80.3
				1577.61			155.001	61.1702	80.35
				1577.98			155.015	61.0052	80.4
				1578.35			139.544	60.841	80.45
				1578.72			139.806	60.6777	80.5
				1579.09			123.835	60.5151	80.55
				1579.47			138.903	60.3533	80.6
				1579.84			133.05	60.1924	80.65
				1580.21			134.544	60.0323	80.7
				1580.58			128.959	59.873	80.75
				1580.95			132.301	59.7145	80.8
				1581.32			146.754	59.5569	80.85
				1581.69			154.325	59.4001	80.9
				1582.06			147.528	59.2442	80.95
				1582.43			151.897	59.0892	81
				1582.8			153.129	58.935	81.05
				1583.17			159.083	58.7817	81.1
				1583.54			157.947	58.6293	81.15
				1583.91			153.69	58.4778	81.2
				1584.29			147.812	58.3271	81.25
				1584.66			150.15	58.1774	81.3
				1585.03			153.147	58.0286	81.35
				1585.4			152.05	57.8807	81.4
				1585.77			146.193	57.7337	81.45
				1586.14			158.367	57.5876	81.5
				1586.51			153.346	57.4425	81.55
				1586.88			150.736	57.2984	81.6
				1587.25			147.896	57.1552	81.65
				1587.62			165.076	57.0129	81.7
				1587.99			144.777	56.8716	81.75
				1588.36			170.216	56.7313	81.8
				1588.73			166.068	56.592	81.85
				1589.11			155.881	56.4537	81.9
				1589.48			143.487	56.3163	81.95
				1589.85			153.774	56.18	82
				1590.22			148.77	56.0447	82.05
				1590.59			151.588	55.9104	82.1
				1590.96			131.239	55.7771	82.15
				1591.33			123.105	55.6448	82.2
				1591.7			123.941	55.5136	82.25
				1592.07			116.779	55.3835	82.3
				1592.44			122.101	55.2544	82.35
				1592.81			122.838	55.1263	82.4
				1593.18			127.143	54.9993	82.45
				1593.55			131.294	54.8735	82.5
				1593.92			127.124	54.7486	82.55
				1594.3			136.208	54.6249	82.6
				1594.67			138.095	54.5023	82.65
				1595.04			141.624	54.3808	82.7
				1595.41			133.586	54.2604	82.75
				1595.78			123.717	54.1412	82.8
				1596.15			113.66	54.023	82.85
				1596.52			108.871	53.906	82.9
				1596.89			112.176	53.7901	82.95
				1597.26			124.659	53.6754	83
				1597.63			136.637	53.5619	83.05
				1598			143.511	53.4495	83.1
				1598.37			136.816	53.3383	83.15
				1598.74			145.235	53.2283	83.2
				1599.12			136.307	53.1194	83.25
				1599.49			135.367	53.0118	83.3
				1599.86			124.61	52.9054	83.35
				1600.23			129.409	52.8001	83.4
				1600.6			123.881	52.6961	83.45
				1600.97			134.478	52.5934	83.5
				1601.34			133.258	52.4918	83.55
				1601.71			136.862	52.3915	83.6
				1602.08			134.636	52.2924	83.65
				1602.45			134.345	52.1946	83.7
				1602.82			150.839	52.0981	83.75
				1603.19			139.941	52.0028	83.8
				1603.56			142.361	51.9088	83.85
				1603.94			136.488	51.8161	83.9
				1604.31			153.117	51.7246	83.95
				1604.68			152.437	51.6345	84
				1605.05			155.513	51.5457	84.05
				1605.42			144.672	51.4581	84.1
				1605.79			141.516	51.3719	84.15
				1606.16			151.519	51.287	84.2
				1606.53			141.577	51.2035	84.25
				1606.9			139.481	51.1212	84.3
				1607.27			149.596	51.0404	84.35
				1607.64			133.28	50.9608	84.4
				1608.01			123.388	50.8826	84.45
				1608.38			143.01	50.8058	84.5
				1608.76			138.307	50.7304	84.55
				1609.13			137.805	50.6563	84.6
				1609.5			142.923	50.5836	84.65
				1609.87			123.787	50.5123	84.7
				1610.24			122.9	50.4424	84.75
				1610.61			125.95	50.3738	84.8
				1610.98			127.483	50.3067	84.85
				1611.35			135.536	50.241	84.9
				1611.72			139.998	50.1767	84.95
				1612.09			136.078	50.1138	85
				1612.46			145.563	50.0523	85.05
				1612.83			156.417	49.9923	85.1
				1613.2			149.176	49.9337	85.15
				1613.58			137.773	49.8766	85.2
				1613.95			135.774	49.8209	85.25
				1614.32			146.956	49.7666	85.3
				1614.69			157.338	49.7138	85.35
				1615.06			148.573	49.6625	85.4
				1615.43			151.061	49.6126	85.45
				1615.8			146.939	49.5642	85.5
				1616.17			148.508	49.5172	85.55
				1616.54			159.084	49.4718	85.6
				1616.91			142.367	49.4278	85.65
				1617.28			144.46	49.3853	85.7
				1617.65			153.227	49.3443	85.75
				1618.02			142.936	49.3047	85.8
				1618.39			152.262	49.2667	85.85
				1618.77			156.569	49.2302	85.9
				1619.14			153.304	49.1952	85.95
				1619.51			162.646	49.1617	86
				1619.88			140.043	49.1297	86.05
				1620.25			152.96	49.0992	86.1
				1620.62			157.136	49.0702	86.15
				1620.99			158.535	49.0427	86.2
				1621.36			158.003	49.0168	86.25
				1621.73			143.308	48.9924	86.3
				1622.1			133.951	48.9695	86.35
				1622.47			141.143	48.9481	86.4
				1622.84			145.501	48.9283	86.45
				1623.21			143.127	48.91	86.5
				1623.59			133.39	48.8932	86.55
				1623.96			140.773	48.878	86.6
				1624.33			141.469	48.8642	86.65
				1624.7			145.285	48.8521	86.7
				1625.07			134.781	48.8414	86.75
				1625.44			132.906	48.8324	86.8
				1625.81			145.59	48.8248	86.85
				1626.18			136.351	48.8188	86.9
				1626.55			149.223	48.8143	86.95
				1626.92			140.703	48.8114	87
				1627.29			149.67	48.81	87.05
				1627.66			148.468	48.8102	87.1
				1628.03			169.143	48.8118	87.15
				1628.41			162.969	48.8151	87.2
				1628.78			134.32	48.8199	87.25
				1629.15			149.163	48.8262	87.3
				1629.52			154.038	48.834	87.35
				1629.89			160.593	48.8434	87.4
				1630.26			170.035	48.8544	87.45
				1630.63			163.69	48.8669	87.5
				1631			165.823	48.8809	87.55
				1631.37			169.664	48.8964	87.6
				1631.74			157.157	48.9135	87.65
				1632.11			154.815	48.9321	87.7
				1632.48			135.132	48.9522	87.75
				1632.85			152.358	48.9739	87.8
				1633.23			158.571	48.9971	87.85
				1633.6			169.51	49.0218	87.9
				1633.97			162.537	49.0481	87.95
				1634.34			151.476	49.0758	88
				1634.71			133.254	49.1051	88.05
				1635.08			153.664	49.1359	88.1
				1635.45			153.866	49.1682	88.15
				1635.82			154.61	49.202	88.2
				1636.19			154.672	49.2373	88.25
				1636.56			145.497	49.2742	88.3
				1636.93			146.997	49.3125	88.35
				1637.3			137.163	49.3523	88.4
				1637.67			139.247	49.3936	88.45
				1638.05			136.39	49.4364	88.5
				1638.42			145.424	49.4807	88.55
				1638.79			135.678	49.5264	88.6
				1639.16			140.165	49.5737	88.65
				1639.53			139.345	49.6224	88.7
				1639.9			144.477	49.6725	88.75
				1640.27			160.691	49.7242	88.8
				1640.64			148.37	49.7773	88.85
				1641.01			140.958	49.8318	88.9
				1641.38			137.159	49.8878	88.95
				1641.75			145.565	49.9453	89
				1642.12			138.154	50.0041	89.05
				1642.49			132.517	50.0645	89.1
				1642.86			159.759	50.1262	89.15
				1643.24			151.951	50.1894	89.2
				1643.61			143.221	50.2539	89.25
				1643.98			154.468	50.3199	89.3
				1644.35			158.061	50.3873	89.35
				1644.72			162.558	50.4561	89.4
				1645.09			140.394	50.5263	89.45
				1645.46			134.877	50.5979	89.5
				1645.83			152.334	50.6709	89.55
				1646.2			170.746	50.7453	89.6
				1646.57			166.988	50.821	89.65
				1646.94			151.999	50.8981	89.7
				1647.31			138.968	50.9765	89.75
				1647.68			126.233	51.0563	89.8
				1648.06			135.769	51.1375	89.85
				1648.43			122.304	51.22	89.9
				1648.8			127.454	51.3038	89.95
				1649.17			132.628	51.389	90
				1649.54			133.753	51.4754	90.05
				1649.91			132.663	51.5632	90.1
				1650.28			125.614	51.6523	90.15
				1650.65			125.719	51.7427	90.2
				1651.02			118.223	51.8344	90.25
				1651.39			124.193	51.9274	90.3
				1651.76			123.474	52.0216	90.35
				1652.13			129.826	52.1172	90.4
				1652.5			130.84	52.214	90.45
				1652.88			143.213	52.312	90.5
				1653.25			134.906	52.4114	90.55
				1653.62			141.918	52.5119	90.6
				1653.99			144.913	52.6137	90.65
				1654.36			143.358	52.7167	90.7
				1654.73			150.294	52.821	90.75
				1655.1			140.92	52.9264	90.8
				1655.47			142.965	53.0331	90.85
				1655.84			155.695	53.141	90.9
				1656.21			139.428	53.2501	90.95
				1656.58			141.417	53.3603	91
				1656.95			135.154	53.4718	91.05
				1657.32			144.919	53.5844	91.1
				1657.7			146.509	53.6982	91.15
				1658.1			147.164	53.6541	91.2
				1658.53			151.936	53.5053	91.25
				1658.96			154.276	53.3576	91.3
				1659.39			147.391	53.211	91.35
				1659.82			147.827	53.0656	91.4
				1660.25			142.657	52.9214	91.45
				1660.68			139.712	52.7784	91.5
				1661.11			135.078	52.6365	91.55
				1661.53			139.175	52.4959	91.6
				1661.96			137.074	52.3565	91.65
				1662.39			140.715	52.2183	91.7
				1662.82			141.068	52.0813	91.75
				1663.25			141.679	51.9456	91.8
				1663.68			148.32	51.8111	91.85
				1664.11			148.136	51.6779	91.9
				1664.54			148.651	51.546	91.95
				1664.97			143.935	51.4153	92
				1665.4			146.662	51.2859	92.05
				1665.83			152.741	51.1579	92.1
				1666.26			137.777	51.0311	92.15
				1666.69			139.942	50.9057	92.2
				1667.12			152.603	50.7816	92.25
				1667.54			152.074	50.6588	92.3
				1667.97			146.928	50.5374	92.35
				1668.4			154.499	50.4173	92.4
				1668.83			165.348	50.2987	92.45
				1669.26			147.134	50.1813	92.5
				1669.69			153.954	50.0654	92.55
				1670.12			156.338	49.9509	92.6
				1670.55			163.046	49.8378	92.65
				1670.98			155.324	49.7261	92.7
				1671.41			151.465	49.6158	92.75
				1671.84			153.976	49.507	92.8
				1672.27			159.618	49.3996	92.85
				1672.7			158.503	49.2937	92.9
				1673.12			146.549	49.1892	92.95
				1673.55			148.71	49.0862	93
				1673.98			150.191	48.9847	93.05
				1674.41			149.74	48.8847	93.1
				1674.84			146.913	48.7862	93.15
				1675.27			141.418	48.6892	93.2
				1675.7			145.102	48.5937	93.25
				1676.13			151.175	48.4998	93.3
				1676.56			147.421	48.4074	93.35
				1676.99			140.942	48.3165	93.4
				1677.42			135.696	48.2272	93.45
				1677.85			131.273	48.1395	93.5
				1678.28			135.004	48.0533	93.55
				1678.7			130.067	47.9687	93.6
				1679.13			138.724	47.8857	93.65
				1679.56			132.604	47.8043	93.7
				1679.99			140.108	47.7245	93.75
				1680.42			137.267	47.6463	93.8
				1680.85			135.156	47.5698	93.85
				1681.28			136.087	47.4948	93.9
				1681.71			137.785	47.4215	93.95
				1682.14			144.553	47.3499	94
				1682.57			142.367	47.2799	94.05
				1683			137.569	47.2116	94.1
				1683.43			135.307	47.1449	94.15
				1683.86			136.96	47.0799	94.2
				1684.28			150.182	47.0166	94.25
				1684.71			151.517	46.955	94.3
				1685.14			151.439	46.8951	94.35
				1685.57			167.151	46.8369	94.4
				1686			151.656	46.7803	94.45
				1686.43			149.684	46.7255	94.5
				1686.86			159.567	46.6725	94.55
				1687.29			151.113	46.6211	94.6
				1687.72			155.319	46.5715	94.65
				1688.15			141.299	46.5236	94.7
				1688.58			139.631	46.4775	94.75
				1689.01			134.888	46.4331	94.8
				1689.44			145.521	46.3904	94.85
				1689.87			150.999	46.3496	94.9
				1690.29			147.726	46.3104	94.95
				1690.72			149.864	46.2731	95
				1691.15			137.167	46.2375	95.05
				1691.58			131.721	46.2037	95.1
				1692.01			132.181	46.1717	95.15
				1692.44			122.772	46.1414	95.2
				1692.87			131.022	46.113	95.25
				1693.3			127.787	46.0863	95.3
				1693.73			132.743	46.0614	95.35
				1694.16			134.244	46.0383	95.4
				1694.59			138.413	46.017	95.45
				1695.02			135.023	45.9976	95.5
				1695.45			136.246	45.9799	95.55
				1695.87			134.722	45.964	95.6
				1696.3			136.808	45.9499	95.65
				1696.73			138.171	45.9377	95.7
				1697.16			141.297	45.9272	95.75
				1697.59			141.509	45.9186	95.8
				1698.02			146.642	45.9118	95.85
				1698.45			152.121	45.9068	95.9
				1698.88			153.62	45.9036	95.95
				1699.31			144.843	45.9022	96
				1699.74			145.219	45.9026	96.05
				1700.17			141.843	45.9049	96.1
				1700.6			127.762	45.9089	96.15
				1701.03			125.622	45.9148	96.2
				1701.45			132.999	45.9225	96.25
				1701.88			131.691	45.932	96.3
				1702.31			135.53	45.9433	96.35
				1702.74			143.674	45.9564	96.4
				1703.17			146.92	45.9714	96.45
				1703.6			158.793	45.9881	96.5
				1704.03			163.286	46.0066	96.55
				1704.46			167.689	46.027	96.6
				1704.89			163.582	46.0491	96.65
				1705.32			164.761	46.0731	96.7
				1705.75			152.69	46.0988	96.75
				1706.18			164.46	46.1263	96.8
				1706.61			174.966	46.1556	96.85
				1707.03			164.301	46.1867	96.9
				1707.46			159.04	46.2196	96.95
				1707.89			164.044	46.2543	97
				1708.32			176.997	46.2907	97.05
				1708.75			160.074	46.3289	97.1
				1709.18			154.916	46.3688	97.15
				1709.61			168.492	46.4106	97.2
				1710.04			158.674	46.454	97.25
				1710.47			152.815	46.4993	97.3
				1710.9			159.008	46.5462	97.35
				1711.33			156.979	46.595	97.4
				1711.76			161.252	46.6454	97.45
				1712.19			159.74	46.6976	97.5
				1712.61			159.284	46.7515	97.55
				1713.04			160.25	46.8071	97.6
				1713.47			171.3	46.8644	97.65
				1713.9			166.057	46.9235	97.7
				1714.33			174.223	46.9842	97.75
				1714.76			159.432	47.0466	97.8
				1715.19			170.327	47.1107	97.85
				1715.62			178.525	47.1765	97.9
				1716.05			165.726	47.244	97.95
				1716.48			165.361	47.3131	98
				1716.91			156.61	47.3839	98.05
				1717.34			159.386	47.4563	98.1
				1717.77			159.116	47.5304	98.15
				1718.19			171.282	47.6061	98.2
				1718.62			179.778	47.6834	98.25
				1719.05			166.933	47.7624	98.3
				1719.48			175.972	47.8429	98.35
				1719.91			158.794	47.9251	98.4
				1720.34			162.384	48.0089	98.45
				1720.77			161.68	48.0942	98.5
				1721.2			144.106	48.1811	98.55
				1721.63			132.511	48.2696	98.6
				1722.06			155.184	48.3597	98.65
				1722.49			162.832	48.4513	98.7
				1722.92			168.144	48.5444	98.75
				1723.35			173.524	48.6391	98.8
				1723.78			176.407	48.7353	98.85
				1724.2			167.346	48.833	98.9
				1724.63			175.886	48.9322	98.95
				1725.06			177.685	49.033	99
				1725.49			161.974	49.1352	99.05
				1725.92			170.863	49.2389	99.1
				1726.35			158.992	49.344	99.15
				1726.78			172.761	49.4507	99.2
				1727.21			163.426	49.5587	99.25
				1727.64			161.404	49.6683	99.3
				1728.07			173.475	49.7792	99.35
				1728.5			161.814	49.8916	99.4
				1728.93			165.772	50.0054	99.45
				1729.36			171.887	50.1206	99.5
				1729.78			176.902	50.2371	99.55
				1730.21			151.662	50.3551	99.6
				1730.64			144.57	50.4744	99.65
				1731.07			157.438	50.5952	99.7
				1731.5			170.929	50.7172	99.75
[truncated: 2,504 more rows]
[truncated: 1 more columns]
